# Supplementary material for: Factors influencing maternal nutrition practices in a large scale maternal, newborn and child health program in Bangladesh
Source: PLoS One. 2017 Jul 10;12(7):e0179873. doi: 10.1371/journal.pone.0179873 (PMC5503174; doi:10.1371/journal.pone.0179873)
Supplement: S1 Data — (XLSX) [file pone.0179873.s003.xlsx]

## Sheet: PW variables' name
	variable name	variable label
1	H151A	Do you know what (Rice) postpartum/ lactating woman should eat every day
2	H152A	Do you know what (Fish/Meat) postpartum/ lactating woman eat every day
3	H153A	Do you know what (Egg) postpartum/ lactating woman should eat every day
4	H154A	Do you know what (Milk/ Milk products) postpartum/ lactating women should eat every day
5	H155A	Do you know what (Dark green leafy vegetable) postpartum/ lactating woman should eat every day
6	H156A	Do you know what (Yellow/Orange vegetables/fruits) postpartum/ lactating women should eat every day
7	H157A	Do you know what (Thick daal) postpartum/ lactating woman should eat every day
8	H158A	Do you know what (Nutritious snacks) postpartum/ lactating woman should eat every day
9	tcode	cluster
10	ATpaird	geographic district
11	F1024	Did you eat DARK GREEN LEAFY VEGETABLES yesterday?
12	F1028	Did you eat ANY BEEF, GOAT, LAMB, CHICKEN, DUCK, OR OTHER BIRDS, LIVER, KIDNEY,
13	F1029	Did you eat EGGS yesterday?
14	F10210	Did you eat FISH yesterday?
15	F10211	Did you eat ANY FOODS MADE FROM BEANS, PEAS, OR LENTILS yesterday?
16	F10212	Did you eat MILK AND MILK PRODUCTS yesterday?
17	nochild1	parity
18	moage_cat	maternal age categories
19	moeducat	maternal education categories
20	vita	consumed vit A rich fruits and vegetbles yesterday
21	other	consumed other fruits and vegetables yesterday
22	staples	consumed staples yesterday
23	MDDS9cat	consumed >=5 food groups yesterday
24	free_IFA	get IFA free
25	free_calci	get calcium free
26	FI2cat	food security 2 categories
27	ses3	3 quantiles of ses
28	know_nu_cat	knowledge of food groups consume
29	know_IFA_cat	knowledge of IFA
30	know_ca_cat	knowledge of calcium
31	ANC_t	prenatal care timing
32	h_perception3	support from husband
33	mc_perception3	maternal behavior determinants

## Sheet: PW Data
H151A	H152A	H153A	H154A	H155A	H156A	H157A	H158A	tcode	ATpaird	F1024	F1028	F1029	F10210	F10211	F10212	nochild1	moage_cat	moeducat	vita	other	staples	MDDS9cat	free_IFA	free_calci	FI2cat	ses3	know_nu_cat	know_IFA_cat	know_ca_cat	ANC_t	h_perception3	mc_perception3
1	1	1	1	1	1	1	0	61	49	1	0	0	1	0	0	0	20-29	primary school	1	1	1	yes	0	0	food secure	1	1	2	1	late enrollment	3	3
0	1	1	1	1	0	0	0	61	49	1	0	0	1	0	0	0	13-19	high shool or higher	0	1	1	no	0	0	food secure	3	1	0	1	late enrollment	2	2
0	1	1	1	1	0	0	0	61	49	1	0	0	1	1	0	1	20-29	primary school	0	1	1	yes	0	0	food insecure	1	1	1	2	late enrollment	2	1
1	1	1	1	1	1	0	0	61	49	0	0	0	1	1	0	2	20-29	secondary school	0	1	1	no	1	0	food secure	1	1	1	1	late enrollment	2	3
0	0	1	1	1	0	0	0	61	49	0	0	0	0	0	0	2	20-29	never attend school	0	1	1	no	1	1	food insecure	1	1	1	1	late enrollment	2	1
0	0	1	1	1	0	0	0	61	49	0	0	0	1	0	0	0	20-29	never attend school	0	1	1	no	1	1	food insecure	1	1	0	1	late enrollment	2	1
1	1	1	1	1	0	1	0	61	49	0	0	0	1	1	0	2	30-44	never attend school	0	1	1	no	0	0	food insecure	2	2	1	1	late enrollment	2	1
1	1	1	1	1	1	0	0	61	49	0	1	1	0	0	0	0	13-19	secondary school	1	1	1	yes	1	1	food secure	2	2	2	2	early enronment	3	3
0	0	1	1	1	1	0	0	61	49	1	0	0	0	0	0	0	13-19	primary school	0	1	1	no	1	1	food insecure	2	1	0	1	late enrollment	1	1
0	1	0	0	1	0	1	0	61	49	0	0	0	1	0	0	0	20-29	primary school	0	1	1	no	0	0	food secure	3	0	0	0	late enrollment	1	1
1	0	0	0	1	1	0	0	61	49	0	0	0	1	0	0	1	20-29	never attend school	1	1	1	no	0	0	food insecure	1	0	0	0	late enrollment	1	1
1	1	1	1	1	1	0	0	61	49	1	0	0	1	0	0	2	30-44	never attend school	1	1	1	yes	1	1	food secure	1	2	2	2	early enronment	3	3
1	1	1	1	1	1	0	0	61	49	0	1	0	1	1	0	0	13-19	secondary school	0	1	1	yes	0	0	food secure	2	1	2	1	late enrollment	3	3
0	0	0	1	1	1	0	0	61	49	0	0	0	0	0	0	1	20-29	never attend school	0	1	1	no	1	1	food insecure	1	0	1	1	late enrollment	2	2
0	1	1	1	0	1	0	0	61	49	0	0	0	1	0	1	0	13-19	primary school	0	1	1	no	0	0	food insecure	1	0	0	0	late enrollment	1	1
1	1	1	1	1	1	0	0	61	49	0	0	1	1	0	0	1	20-29	never attend school	0	1	1	no	0	0	food secure	1	2	1	1	late enrollment	2	1
0	1	1	1	1	1	0	0	61	49	0	0	0	1	1	1	1	20-29	secondary school	1	1	1	yes	0	0	food secure	3	1	1	1	late enrollment	2	2
0	1	0	0	1	1	0	0	61	49	0	0	0	1	0	0	0	13-19	primary school	0	1	1	no	0	0	food secure	2	0	0	0	late enrollment	1	2
0	1	1	0	1	0	0	0	61	49	0	0	0	1	0	0	0	20-29	primary school	1	1	1	no	1	0	food secure	3	1	0	0	late enrollment	2	1
1	1	1	0	0	0	0	1	61	49	1	0	1	1	0	0	1	30-44	secondary school	0	1	1	yes	0	0	food insecure	2	2	1	1	early enronment	1	1
1	1	1	1	1	1	0	0	61	49	1	0	1	1	0	0	2	30-44	primary school	0	1	1	yes	1	0	food insecure	2	2	2	2	late enrollment	2	2
1	1	1	1	1	1	0	0	61	49	0	0	0	1	0	1	0	13-19	high shool or higher	0	1	1	no	1	1	food secure	3	2	2	2	early enronment	2	3
1	1	1	1	1	1	0	0	61	49	0	1	0	1	0	0	0	13-19	high shool or higher	1	1	1	yes	1	1	food secure	3	2	2	1	early enronment	2	1
1	0	1	1	1	1	1	0	61	49	1	0	1	1	0	0	1	20-29	primary school	1	1	1	yes	0	0	food secure	1	1	2	1	early enronment	2	1
1	0	1	1	1	1	0	0	61	49	0	0	0	1	0	0	2	30-44	never attend school	0	1	1	no	1	1	food secure	2	1	1	1	early enronment	2	2
1	1	1	1	1	1	1	0	61	49	0	0	0	1	1	0	0	13-19	secondary school	1	1	1	yes	1	1	food secure	3	2	2	2	early enronment	3	3
0	1	1	0	1	1	0	0	61	49	1	0	0	1	0	0	1	20-29	never attend school	0	1	1	no	0	1	food insecure	1	1	2	1	early enronment	2	2
0	1	1	1	1	1	0	0	61	49	0	0	0	1	0	0	1	20-29	primary school	0	1	1	no	1	1	food secure	2	2	1	1	early enronment	2	1
1	1	1	1	1	0	0	0	61	49	1	0	0	1	1	0	2	20-29	secondary school	1	1	1	yes	0	0	food insecure	3	0	0	0	late enrollment	1	2
1	1	1	1	1	1	0	0	61	49	1	0	0	1	0	0	1	20-29	primary school	1	1	1	yes	1	1	food secure	2	2	2	2	early enronment	2	3
0	1	1	1	1	1	0	0	77	49	1	0	0	1	0	1	1	20-29	secondary school	0	1	1	yes	0	0	food insecure	3	2	2	1	early enronment	3	3
1	1	1	1	1	1	0	0	77	49	1	0	1	1	1	1	1	30-44	high shool or higher	0	1	1	yes	1	1	food secure	2	2	2	2	late enrollment	3	3
1	1	1	1	1	0	1	0	77	49	1	0	1	1	1	1	2	30-44	never attend school	0	1	1	yes	0	0	food insecure	1	2	1	2	late enrollment	2	3
0	0	0	0	1	0	1	0	77	49	0	1	0	1	1	1	0	20-29	never attend school	0	1	1	yes	1	1	food insecure	1	0	0	0	late enrollment	2	1
1	1	1	1	1	1	1	0	77	49	1	0	1	1	1	1	0	30-44	secondary school	0	1	1	yes	0	0	food secure	3	2	2	2	late enrollment	3	2
1	0	1	0	1	1	0	0	77	49	0	0	0	1	0	0	1	20-29	secondary school	0	1	1	no	1	0	food secure	1	2	2	1	late enrollment	1	2
1	1	1	1	0	1	0	0	77	49	0	0	0	1	0	0	1	20-29	secondary school	0	1	1	no	0	0	food insecure	1	1	2	1	early enronment	1	2
1	1	1	1	1	0	1	0	77	49	1	1	0	1	1	1	0	13-19	high shool or higher	0	1	1	yes	0	0	food insecure	3	2	2	2	early enronment	3	2
0	0	1	1	1	1	0	0	77	49	0	0	1	1	0	0	1	30-44	secondary school	0	1	1	no	0	0	food secure	3	2	2	2	early enronment	3	3
1	1	1	1	1	1	0	0	77	49	1	0	1	1	1	0	0	13-19	secondary school	0	1	1	yes	1	0	food secure	2	2	2	0	early enronment	1	3
1	1	1	1	1	1	0	0	77	49	1	0	0	1	0	1	0	20-29	secondary school	0	1	1	yes	0	0	food secure	3	2	2	2	early enronment	2	1
1	1	1	1	1	0	0	0	77	49	1	0	0	1	0	0	1	20-29	secondary school	0	1	1	no	1	0	food insecure	2	1	2	2	late enrollment	3	2
1	1	1	1	1	0	0	0	77	49	1	0	0	1	0	1	1	20-29	high shool or higher	0	1	1	yes	1	1	food secure	2	2	2	2	early enronment	1	2
1	1	1	1	1	1	1	0	77	49	1	0	0	1	0	0	1	30-44	primary school	0	1	1	no	1	1	food insecure	3	2	2	1	late enrollment	3	2
1	1	1	1	1	1	1	0	77	49	0	1	0	1	1	1	0	13-19	primary school	0	1	1	yes	1	1	food secure	1	2	2	2	early enronment	2	3
1	1	1	1	1	1	1	0	77	49	1	0	0	1	0	1	2	30-44	primary school	0	1	1	yes	1	1	food insecure	2	2	2	1	late enrollment	3	2
1	1	1	1	1	1	0	0	77	49	0	0	0	1	0	0	1	20-29	never attend school	0	1	1	no	1	0	food secure	2	2	2	2	late enrollment	2	3
0	1	0	0	1	1	1	0	77	49	0	0	0	0	1	1	1	20-29	primary school	1	1	1	yes	1	1	food insecure	1	1	1	1	early enronment	1	3
1	1	1	1	1	0	0	0	77	49	1	0	0	1	0	1	0	13-19	never attend school	0	1	1	yes	1	0	food insecure	2	2	1	1	late enrollment	1	3
1	1	1	1	1	0	1	0	77	49	0	0	0	1	1	0	2	30-44	never attend school	0	1	1	no	1	1	food insecure	2	2	1	0	early enronment	2	2
0	1	1	1	1	0	0	0	77	49	1	0	0	0	0	1	1	20-29	secondary school	0	1	1	no	0	0	food secure	2	2	2	2	late enrollment	2	3
0	1	1	1	1	1	0	0	77	49	1	0	0	1	0	0	1	30-44	secondary school	0	1	1	no	1	1	food secure	1	2	2	2	early enronment	2	2
1	1	1	1	1	1	0	0	77	49	1	0	0	0	1	1	1	20-29	secondary school	0	1	1	yes	1	0	food insecure	1	2	2	0	early enronment	2	2
1	1	1	1	1	1	1	1	77	49	1	0	1	1	1	1	0	20-29	secondary school	0	1	1	yes	0	0	food secure	2	2	2	2	early enronment	3	2
0	1	1	1	1	1	0	0	77	49	0	1	0	0	0	0	2	20-29	primary school	1	1	1	no	1	0	food insecure	2	1	0	0	early enronment	2	2
0	1	1	1	1	1	1	0	77	49	0	0	0	1	0	0	1	20-29	secondary school	0	1	1	no	1	0	food insecure	1	2	2	2	early enronment	1	2
1	1	1	1	1	1	1	0	77	49	1	0	1	1	1	0	1	20-29	secondary school	0	1	1	yes	1	1	food secure	2	2	1	1	late enrollment	2	2
1	1	1	1	1	1	0	0	77	49	1	0	0	1	1	0	0	13-19	secondary school	0	1	1	yes	1	0	food insecure	2	1	1	1	late enrollment	1	1
1	1	1	1	1	1	0	1	77	49	1	0	0	1	0	0	0	13-19	secondary school	0	1	1	no	1	0	food secure	2	2	1	0	early enronment	2	3
0	1	1	1	1	1	1	0	77	49	0	0	0	1	0	1	0	13-19	secondary school	0	1	1	no	0	0	food secure	3	2	2	2	early enronment	2	2
1	1	0	0	1	0	1	0	94	49	0	0	0	1	0	0	2	30-44	never attend school	0	1	1	no	1	1	food secure	2	0	1	1	late enrollment	2	1
1	1	1	1	1	1	1	0	94	49	0	0	0	1	0	1	1	20-29	high shool or higher	0	1	1	no	1	1	food secure	2	1	2	2	late enrollment	2	2
1	1	1	0	1	1	1	1	94	49	0	0	0	1	0	0	0	20-29	primary school	1	1	1	no	1	0	food insecure	1	0	1	2	early enronment	2	1
1	1	1	1	1	1	1	0	94	49	1	0	1	1	0	0	0	20-29	high shool or higher	1	1	1	yes	0	0	food secure	2	2	2	2	late enrollment	3	1
1	1	1	0	1	0	1	0	94	49	0	0	0	1	0	0	1	20-29	primary school	0	1	1	no	1	1	food secure	1	1	1	1	late enrollment	2	2
1	1	1	1	0	0	1	0	94	49	1	0	0	0	0	0	1	30-44	primary school	0	1	1	no	1	0	food insecure	1	1	1	1	late enrollment	1	1
1	1	1	1	1	1	0	0	94	49	0	0	0	1	1	1	2	30-44	secondary school	0	1	1	yes	0	0	food secure	3	1	2	2	late enrollment	1	2
1	1	1	1	1	1	1	1	94	49	0	0	0	1	1	0	0	20-29	never attend school	0	1	1	no	1	0	food insecure	1	2	2	2	late enrollment	2	3
1	1	1	0	1	0	0	0	94	49	1	0	0	1	1	0	1	20-29	secondary school	0	1	1	yes	0	0	food secure	1	0	0	0	late enrollment	1	2
1	1	1	1	1	0	0	0	94	49	1	0	0	1	0	0	0	20-29	secondary school	0	1	1	no	0	0	food secure	2	0	1	1	late enrollment	1	1
1	1	1	0	1	1	1	0	94	49	0	0	0	0	1	0	0	13-19	primary school	0	1	1	no	1	0	food secure	1	2	0	1	late enrollment	1	2
1	1	1	1	1	1	0	0	94	49	0	1	0	1	0	1	1	30-44	secondary school	0	1	1	yes	1	1	food secure	2	1	1	2	early enronment	2	2
1	1	1	0	1	0	1	0	94	49	0	1	1	1	0	1	1	20-29	primary school	0	1	1	yes	1	1	food secure	1	1	1	1	late enrollment	1	1
1	1	1	0	1	1	1	0	94	49	0	0	0	0	1	1	2	30-44	primary school	0	1	1	no	0	0	food insecure	2	2	1	2	early enronment	1	1
1	1	1	0	1	0	1	0	94	49	0	0	0	1	1	0	0	13-19	secondary school	0	1	1	no	1	1	food secure	1	1	1	1	early enronment	1	3
1	1	1	0	1	1	1	0	94	49	1	0	1	1	1	0	2	20-29	high shool or higher	1	1	1	yes	1	1	food secure	2	2	2	2	early enronment	3	3
1	1	1	0	1	0	0	0	94	49	1	0	1	0	1	0	0	30-44	never attend school	0	1	1	yes	1	1	food secure	1	1	1	1	early enronment	1	1
1	1	1	1	1	0	1	0	94	49	0	0	1	1	0	0	1	20-29	primary school	0	1	1	no	1	1	food secure	2	1	1	2	early enronment	3	3
1	1	1	0	1	0	1	0	94	49	0	0	0	1	1	0	0	20-29	high shool or higher	0	1	1	no	1	0	food secure	3	1	1	1	early enronment	1	1
1	1	1	0	1	1	0	0	94	49	0	0	0	1	0	0	1	20-29	secondary school	0	1	1	no	1	1	food secure	2	1	1	1	late enrollment	1	1
1	1	1	1	1	1	1	0	94	49	0	0	0	1	0	0	1	20-29	primary school	0	1	1	no	0	0	food secure	1	0	0	0	late enrollment	1	1
1	1	1	1	1	0	0	0	94	49	0	0	0	1	0	0	1	20-29	never attend school	0	1	1	no	0	0	food secure	1	0	1	1	late enrollment	1	1
1	1	1	1	1	1	0	0	94	49	0	0	0	1	1	0	0	20-29	secondary school	0	1	1	no	0	0	food secure	2	1	1	2	late enrollment	2	3
1	1	1	1	1	1	1	0	94	49	0	0	0	1	0	0	2	20-29	secondary school	1	1	1	no	0	0	food secure	1	1	1	2	late enrollment	2	3
1	1	1	0	1	0	0	0	94	49	1	1	0	1	0	0	2	30-44	primary school	1	1	1	yes	0	0	food secure	2	1	2	1	late enrollment	1	2
1	1	1	1	1	0	0	0	94	49	0	0	0	1	0	1	0	13-19	primary school	0	1	1	no	1	1	food secure	3	1	0	0	late enrollment	1	3
1	1	1	1	1	1	1	0	94	49	0	0	0	1	0	1	0	13-19	high shool or higher	0	1	1	no	1	0	food secure	1	1	2	2	early enronment	3	3
1	1	1	0	1	1	1	0	94	49	0	0	0	1	1	0	2	30-44	never attend school	0	1	1	no	1	1	food insecure	1	1	1	1	late enrollment	1	1
1	0	1	1	1	1	0	0	94	49	1	0	0	0	0	0	0	13-19	secondary school	0	1	1	no	1	0	food secure	1	0	1	1	early enronment	1	1
1	1	1	1	1	0	0	0	94	49	1	0	0	1	1	1	0	20-29	high shool or higher	1	1	1	yes	0	0	food insecure	1	1	1	1	late enrollment	1	2
1	1	1	1	1	1	0	0	2	52	0	0	0	1	0	0	0	13-19	primary school	0	1	1	no	1	1	food secure	3	0	1	0	early enronment	3	3
1	1	1	0	1	0	0	0	2	52	1	1	0	1	0	0	1	20-29	secondary school	0	1	1	yes	1	1	food insecure	1	1	1	1	early enronment	2	1
1	1	1	0	1	1	0	0	2	52	1	0	0	1	1	1	0	20-29	secondary school	0	1	1	yes	1	0	food secure	1	2	1	1	early enronment	2	3
1	1	1	0	1	1	0	0	2	52	1	0	0	0	0	0	0	13-19	primary school	0	1	1	no	1	1	food insecure	3	0	1	0	early enronment	1	1
1	1	1	1	1	1	0	0	2	52	1	0	0	1	0	0	2	20-29	secondary school	0	1	1	no	0	0	food secure	2	1	1	0	late enrollment	3	3
1	1	1	1	1	0	0	0	2	52	1	1	0	0	0	1	2	20-29	primary school	0	1	1	yes	0	0	food insecure	2	1	2	2	early enronment	2	3
0	1	1	0	1	0	0	0	2	52	1	1	1	1	0	1	2	30-44	high shool or higher	0	1	1	yes	0	0	food secure	3	0	1	2	late enrollment	3	3
1	0	1	1	1	1	0	0	2	52	1	0	0	0	0	0	0	13-19	secondary school	0	1	1	no	1	0	food insecure	1	0	1	0	late enrollment	1	3
1	1	1	1	0	0	0	0	2	52	0	0	0	0	1	1	2	20-29	secondary school	0	1	1	no	0	0	food secure	3	1	1	1	late enrollment	1	3
1	1	1	1	0	1	0	0	2	52	0	1	0	0	1	0	0	13-19	secondary school	0	1	1	no	0	0	food insecure	2	1	0	0	early enronment	1	2
1	1	1	1	1	0	0	0	2	52	1	0	0	1	1	0	0	20-29	never attend school	1	1	1	yes	1	0	food secure	1	0	1	0	late enrollment	2	3
1	1	1	0	1	1	0	0	2	52	0	0	0	1	0	0	0	13-19	secondary school	1	1	1	no	0	0	food insecure	2	1	0	0	late enrollment	1	1
1	1	1	1	1	1	0	0	2	52	0	1	0	1	0	0	2	20-29	never attend school	0	1	1	no	1	0	food insecure	1	0	0	0	late enrollment	1	3
1	1	1	1	1	1	0	0	2	52	1	0	0	0	0	0	2	20-29	primary school	0	1	1	no	1	1	food insecure	1	1	2	1	early enronment	1	2
1	1	1	1	1	1	0	0	2	52	0	0	0	1	0	0	2	20-29	never attend school	1	1	1	no	1	1	food insecure	1	0	2	2	late enrollment	1	1
1	0	1	1	1	1	1	0	2	52	0	0	0	0	1	0	1	20-29	primary school	0	1	1	no	0	0	food insecure	1	0	1	1	late enrollment	1	1
1	1	1	1	1	1	0	0	2	52	1	0	0	1	0	0	1	20-29	secondary school	1	1	1	yes	0	0	food insecure	2	1	1	1	early enronment	1	1
1	1	1	1	0	1	0	0	2	52	0	0	0	1	1	0	1	20-29	primary school	0	1	1	no	1	0	food insecure	2	0	1	0	early enronment	1	1
1	0	1	1	0	1	0	0	2	52	1	0	1	1	1	0	0	13-19	secondary school	0	1	1	yes	0	0	food insecure	3	1	1	0	early enronment	2	3
1	1	1	1	1	1	0	0	2	52	1	0	1	1	0	1	1	20-29	high shool or higher	0	1	1	yes	0	0	food secure	2	2	2	2	late enrollment	2	3
1	1	1	1	1	0	0	0	2	52	0	0	0	1	1	0	0	13-19	secondary school	0	1	1	no	0	0	food secure	3	0	0	0	early enronment	2	2
1	1	1	1	1	1	0	0	2	52	1	0	1	1	1	0	1	20-29	secondary school	0	1	1	yes	0	0	food insecure	2	2	1	2	early enronment	1	3
1	1	1	1	0	1	0	0	2	52	1	0	1	1	0	0	2	20-29	high shool or higher	0	1	1	yes	0	0	food insecure	3	1	1	1	early enronment	1	1
1	1	0	0	1	0	0	0	2	52	0	1	0	0	0	0	1	13-19	primary school	0	1	1	no	0	0	food insecure	1	0	1	0	early enronment	1	1
1	1	1	0	0	1	0	0	2	52	1	0	0	1	1	0	1	20-29	secondary school	0	1	1	yes	1	1	food insecure	2	0	0	1	late enrollment	1	1
1	1	1	1	1	1	0	0	2	52	1	0	0	1	1	0	2	30-44	secondary school	0	1	1	yes	1	1	food secure	3	0	1	1	late enrollment	1	3
1	1	1	1	1	1	0	0	2	52	1	0	0	1	0	0	1	20-29	primary school	0	1	1	no	1	0	food insecure	3	1	2	2	early enronment	3	1
1	1	1	0	1	0	0	0	2	52	1	0	1	1	0	0	1	20-29	primary school	0	1	1	yes	0	0	food insecure	1	0	1	1	early enronment	3	1
1	1	1	1	1	0	1	0	2	52	1	0	0	1	1	1	1	20-29	high shool or higher	0	1	1	yes	1	0	food secure	2	0	1	0	late enrollment	2	3
1	1	1	1	1	1	0	0	2	52	1	0	0	1	0	0	2	30-44	primary school	0	1	1	no	1	1	food insecure	1	1	1	1	late enrollment	1	1
0	1	1	1	1	1	0	0	33	52	0	0	0	1	0	0	0	13-19	secondary school	0	1	1	no	1	1	food insecure	2	2	0	2	late enrollment	1	2
1	1	1	1	1	0	0	0	33	52	1	0	0	1	0	0	1	20-29	secondary school	0	1	1	no	1	1	food insecure	3	1	1	1	early enronment	1	2
1	1	1	0	1	1	0	0	33	52	0	1	1	0	1	1	1	20-29	secondary school	0	1	1	yes	0	0	food insecure	2	1	1	2	late enrollment	3	1
0	1	1	1	0	1	0	0	33	52	1	0	1	1	0	1	0	13-19	high shool or higher	0	1	1	yes	1	0	food insecure	3	1	1	1	late enrollment	3	1
1	0	1	1	0	1	0	0	33	52	1	0	0	1	0	0	2	20-29	secondary school	0	1	1	no	1	1	food insecure	1	1	1	1	late enrollment	1	2
0	1	1	1	1	1	0	0	33	52	1	0	0	1	0	1	0	13-19	secondary school	1	1	1	yes	0	0	food secure	2	1	0	0	late enrollment	1	3
1	1	1	1	1	1	0	0	33	52	1	1	0	1	0	0	2	20-29	never attend school	0	1	1	yes	1	0	food insecure	1	1	1	1	early enronment	2	1
0	1	1	0	1	1	0	0	33	52	0	0	0	1	1	0	1	20-29	primary school	0	1	1	no	0	0	food secure	2	0	0	0	early enronment	2	3
0	1	1	1	1	1	0	0	33	52	1	0	0	0	1	1	0	13-19	secondary school	1	1	1	yes	0	0	food secure	1	0	1	1	late enrollment	1	3
0	1	1	1	1	0	0	0	33	52	0	1	0	0	0	0	1	20-29	never attend school	0	1	1	no	0	0	food secure	1	0	0	2	late enrollment	1	3
0	1	1	1	1	0	0	0	33	52	0	0	0	1	1	1	1	20-29	secondary school	0	1	1	yes	1	1	food insecure	3	1	1	2	early enronment	2	1
0	1	1	0	1	1	1	0	33	52	0	0	0	1	0	0	2	20-29	secondary school	0	1	1	no	1	0	food secure	1	1	1	0	early enronment	1	2
0	1	1	1	0	1	0	0	33	52	1	0	0	0	1	0	0	20-29	secondary school	1	1	1	yes	1	0	food secure	3	1	1	1	late enrollment	2	3
0	0	1	1	1	1	0	0	33	52	1	0	0	0	0	0	2	30-44	primary school	0	1	1	no	1	0	food insecure	3	1	1	0	early enronment	1	2
0	1	1	1	1	0	0	0	33	52	1	1	1	1	1	1	0	20-29	high shool or higher	0	1	1	yes	1	1	food secure	3	1	1	2	late enrollment	3	3
0	0	0	0	1	1	0	0	33	52	0	0	0	1	0	1	0	13-19	primary school	1	1	1	yes	0	0	food secure	3	0	1	0	early enronment	3	2
0	0	1	1	1	1	0	0	33	52	1	0	0	1	0	0	2	30-44	never attend school	0	1	1	no	1	1	food insecure	1	0	1	1	early enronment	1	1
0	1	1	1	0	1	0	1	33	52	0	0	1	1	1	0	2	30-44	primary school	0	1	1	yes	1	0	food insecure	2	1	0	1	early enronment	1	1
0	1	1	1	0	1	1	0	33	52	1	0	0	1	1	0	0	13-19	secondary school	0	1	1	yes	0	0	food insecure	2	1	2	1	late enrollment	3	3
0	0	1	1	0	1	0	0	33	52	0	0	0	1	0	1	0	13-19	primary school	0	1	1	no	1	1	food secure	2	1	0	0	late enrollment	2	1
0	1	1	1	1	0	0	0	33	52	1	1	0	0	0	0	2	20-29	primary school	0	1	1	no	1	0	food insecure	1	0	0	0	early enronment	1	1
0	1	1	1	1	0	0	0	33	52	1	1	0	1	1	1	0	13-19	high shool or higher	1	1	1	yes	1	0	food secure	3	1	1	1	early enronment	3	3
0	1	1	1	1	1	0	0	33	52	0	0	0	1	0	1	0	13-19	high shool or higher	1	1	1	yes	1	1	food insecure	3	1	0	0	early enronment	3	1
1	1	1	1	1	0	0	0	33	52	1	0	1	1	0	1	0	13-19	secondary school	1	1	1	yes	1	0	food insecure	2	1	1	1	early enronment	1	2
0	1	1	1	1	1	0	0	33	52	1	0	0	1	0	0	2	20-29	primary school	1	1	1	yes	1	1	food insecure	2	2	1	1	early enronment	1	3
1	1	1	1	1	0	0	0	33	52	0	0	0	1	1	0	2	30-44	never attend school	0	0	1	no	1	0	food insecure	1	1	0	1	early enronment	2	1
0	0	1	1	1	1	0	0	33	52	1	1	0	1	0	1	0	13-19	secondary school	0	1	1	yes	1	1	food insecure	1	1	1	2	early enronment	3	2
0	1	0	0	0	0	0	0	33	52	0	0	0	1	0	0	2	30-44	secondary school	1	1	1	no	1	0	food insecure	2	1	2	0	early enronment	1	2
0	1	1	1	1	0	0	0	33	52	1	0	0	1	1	1	0	13-19	secondary school	0	1	1	yes	1	0	food insecure	2	1	1	1	early enronment	2	2
1	1	1	1	1	1	0	0	33	52	1	1	0	1	0	1	0	13-19	secondary school	0	1	1	yes	1	0	food secure	3	1	1	1	early enronment	3	3
0	1	1	1	1	1	0	0	39	52	1	0	0	1	1	1	0	13-19	secondary school	0	1	1	yes	1	0	food secure	2	1	0	0	late enrollment	1	1
1	1	1	1	1	1	1	1	39	52	0	0	0	1	0	0	1	13-19	primary school	1	1	1	no	0	0	food insecure	1	2	1	0	late enrollment	1	2
1	1	1	0	1	0	0	0	39	52	1	0	1	1	1	0	1	20-29	secondary school	0	1	1	yes	0	0	food insecure	1	1	2	1	late enrollment	1	1
1	0	1	1	1	1	0	0	39	52	0	0	0	1	0	1	1	20-29	primary school	1	1	1	yes	1	1	food insecure	1	0	1	1	late enrollment	1	1
1	1	1	1	1	1	1	0	39	52	0	0	1	1	1	1	2	20-29	primary school	0	1	1	yes	1	1	food insecure	1	2	1	2	late enrollment	2	1
0	0	1	1	1	1	0	0	39	52	0	0	0	0	0	0	0	20-29	secondary school	0	1	1	no	1	1	food secure	1	2	1	1	late enrollment	1	1
1	1	1	1	1	1	1	0	39	52	1	1	0	0	1	0	0	20-29	high shool or higher	0	1	1	yes	1	1	food secure	3	2	1	2	early enronment	1	2
1	1	1	1	1	0	0	0	39	52	0	0	0	0	1	0	0	20-29	secondary school	1	1	1	no	1	0	food secure	3	0	0	0	early enronment	2	1
1	1	1	1	1	1	0	0	39	52	1	0	0	1	0	0	1	20-29	secondary school	0	1	1	no	1	1	food insecure	1	1	1	0	early enronment	1	1
1	1	1	1	1	1	0	0	39	52	1	1	0	1	1	0	0	20-29	primary school	0	1	1	yes	0	0	food insecure	1	2	2	1	late enrollment	3	2
0	0	1	1	1	1	0	0	39	52	1	0	0	0	1	0	0	13-19	primary school	1	1	1	yes	0	0	food insecure	2	0	0	0	early enronment	2	1
1	1	1	0	1	0	1	0	39	52	1	0	0	1	1	0	2	20-29	secondary school	0	1	1	yes	0	0	food insecure	2	2	0	0	early enronment	1	2
1	1	1	1	0	1	1	0	39	52	0	0	0	0	0	0	0	20-29	secondary school	1	1	1	no	1	1	food insecure	2	2	2	0	late enrollment	3	1
1	1	1	1	1	1	0	0	39	52	0	1	0	1	1	0	0	13-19	secondary school	0	1	1	yes	1	0	food secure	3	0	0	0	early enronment	1	3
1	0	1	0	1	1	0	0	39	52	1	0	1	0	0	1	1	20-29	secondary school	0	1	1	yes	0	0	food insecure	2	2	2	0	late enrollment	1	3
1	1	1	1	1	1	0	0	39	52	1	0	1	0	1	1	0	13-19	secondary school	0	1	1	yes	0	0	food secure	2	2	0	0	late enrollment	1	1
0	1	1	1	1	1	0	0	39	52	1	0	0	1	1	1	2	20-29	primary school	0	1	1	yes	0	0	food insecure	1	1	1	0	early enronment	1	1
1	0	1	1	1	1	0	0	39	52	1	0	0	1	0	1	1	20-29	high shool or higher	1	1	1	yes	0	0	food insecure	1	1	2	2	early enronment	1	1
1	1	1	1	1	1	0	0	39	52	0	0	0	0	0	1	0	13-19	secondary school	1	1	1	no	1	1	food secure	3	2	1	1	late enrollment	1	3
1	1	1	1	1	0	0	0	39	52	1	0	0	0	1	1	1	30-44	never attend school	0	1	1	yes	0	0	food insecure	2	1	1	1	late enrollment	3	1
1	1	1	1	1	1	1	0	39	52	0	0	0	0	0	1	1	20-29	secondary school	1	1	1	no	1	1	food insecure	1	1	1	1	early enronment	1	1
0	1	1	1	1	1	1	0	39	52	1	1	0	0	1	0	0	13-19	secondary school	1	1	1	yes	1	0	food insecure	1	1	1	0	early enronment	3	1
0	0	1	1	1	1	1	0	39	52	0	0	0	1	0	0	0	13-19	secondary school	0	1	1	no	1	1	food insecure	1	2	1	2	late enrollment	2	2
1	1	1	1	1	1	1	1	39	52	1	0	1	1	0	1	1	20-29	high shool or higher	0	1	1	yes	1	1	food secure	3	2	2	2	late enrollment	3	3
1	1	1	1	1	1	0	0	39	52	0	1	0	0	1	0	1	20-29	primary school	0	1	1	no	0	0	food insecure	1	0	0	1	early enronment	2	1
1	1	1	1	1	1	1	0	39	52	0	0	1	0	0	0	2	30-44	never attend school	0	1	1	no	1	0	food secure	2	2	2	2	early enronment	2	2
1	1	1	1	1	1	0	0	39	52	0	0	0	1	0	0	2	20-29	primary school	0	1	1	no	0	0	food secure	3	1	1	1	late enrollment	1	2
0	1	1	1	1	1	0	0	39	52	1	0	0	1	1	1	1	30-44	secondary school	0	1	1	yes	0	0	food secure	3	1	1	2	early enronment	1	3
1	1	1	1	1	1	0	0	39	52	1	0	1	1	0	1	1	20-29	secondary school	0	1	1	yes	0	0	food secure	3	2	1	2	late enrollment	3	2
1	1	1	1	1	1	1	0	39	52	1	0	0	1	1	1	0	13-19	primary school	1	1	1	yes	1	1	food insecure	1	2	1	1	late enrollment	1	2
1	1	1	1	1	1	0	0	70	52	0	0	0	1	0	0	1	20-29	primary school	1	1	1	no	0	0	food secure	2	1	1	1	early enronment	1	2
0	1	1	0	0	1	0	0	70	52	1	0	0	1	0	0	2	30-44	never attend school	1	1	1	yes	0	0	food secure	3	0	0	0	late enrollment	1	1
1	1	1	1	1	1	0	0	70	52	1	1	1	1	0	1	1	20-29	secondary school	1	1	1	yes	1	0	food secure	2	1	1	2	late enrollment	1	2
1	1	0	0	0	0	0	0	70	52	1	1	1	0	0	0	0	13-19	primary school	0	0	1	no	0	0	food secure	3	0	0	0	late enrollment	1	1
1	1	1	0	1	0	0	0	70	52	1	1	0	0	1	0	2	20-29	primary school	0	1	1	yes	1	1	food insecure	1	1	1	1	late enrollment	1	1
0	1	1	1	1	1	0	0	70	52	1	0	0	1	0	0	1	20-29	primary school	0	1	1	no	0	0	food insecure	2	1	1	1	early enronment	1	1
1	1	1	1	1	0	1	0	70	52	1	0	0	1	0	0	2	20-29	secondary school	1	1	1	yes	0	0	food insecure	2	2	0	1	early enronment	2	1
0	1	1	1	0	0	0	0	70	52	1	0	0	0	1	0	2	30-44	secondary school	0	1	1	no	0	0	food insecure	2	0	0	0	late enrollment	1	1
1	1	1	1	0	1	0	0	70	52	1	0	0	1	0	0	2	20-29	primary school	0	1	1	no	0	0	food secure	2	1	1	2	early enronment	2	2
1	1	1	1	0	1	0	0	70	52	1	0	1	1	0	0	0	13-19	secondary school	0	1	1	yes	1	1	food secure	3	1	1	1	late enrollment	2	2
1	1	1	1	1	0	0	0	70	52	0	1	0	1	0	0	2	30-44	primary school	0	1	1	no	0	0	food insecure	1	1	0	1	early enronment	1	1
1	1	1	1	0	0	0	0	70	52	0	0	0	1	1	0	2	20-29	never attend school	0	1	1	no	0	0	food secure	2	0	0	0	late enrollment	1	1
0	1	1	1	0	1	0	0	70	52	1	0	0	1	0	1	2	20-29	primary school	0	1	1	yes	1	1	food secure	2	0	1	1	late enrollment	1	2
1	1	1	1	1	0	1	0	70	52	1	0	0	0	1	0	2	20-29	primary school	0	1	1	no	0	0	food insecure	1	1	0	1	early enronment	1	2
1	1	1	1	1	0	0	0	70	52	1	0	0	1	1	1	1	20-29	secondary school	0	1	1	yes	0	0	food secure	2	1	1	2	early enronment	1	3
1	1	1	1	1	0	0	0	70	52	0	1	0	1	1	0	2	20-29	secondary school	1	1	1	yes	1	1	food secure	2	1	1	2	late enrollment	2	2
0	1	1	1	1	0	0	0	70	52	0	0	0	1	0	1	0	13-19	secondary school	0	1	1	no	1	1	food secure	1	0	1	1	late enrollment	1	3
0	1	1	1	1	1	0	0	70	52	1	0	0	1	1	0	1	20-29	secondary school	1	1	1	yes	0	0	food secure	3	2	0	0	late enrollment	1	3
1	1	1	1	1	0	0	0	70	52	1	0	1	1	0	0	2	20-29	primary school	0	1	1	yes	1	0	food insecure	3	1	1	2	early enronment	2	2
1	1	1	1	1	1	0	0	70	52	0	0	1	1	1	1	2	20-29	secondary school	0	1	1	yes	0	0	food secure	3	1	1	1	late enrollment	2	3
1	1	1	1	0	0	1	0	70	52	1	1	0	0	0	1	2	20-29	secondary school	0	1	1	yes	0	0	food secure	3	1	0	2	late enrollment	1	3
1	1	1	1	1	1	0	0	70	52	0	1	1	0	1	1	0	13-19	high shool or higher	1	1	1	yes	0	0	food secure	3	2	1	1	late enrollment	1	3
1	1	1	1	1	1	1	1	70	52	1	0	0	1	0	1	2	20-29	primary school	1	1	1	yes	0	0	food insecure	1	1	0	1	late enrollment	2	2
1	1	1	1	1	1	0	0	70	52	1	0	1	0	0	0	2	20-29	secondary school	0	1	1	no	0	0	food secure	1	1	1	2	late enrollment	2	2
1	1	1	1	1	1	0	0	70	52	1	1	0	1	0	1	1	20-29	primary school	1	1	1	yes	1	0	food insecure	3	1	1	0	late enrollment	1	2
1	1	1	0	1	1	0	0	70	52	1	0	1	0	0	0	0	13-19	secondary school	0	1	1	no	0	0	food secure	3	1	1	1	late enrollment	3	1
1	1	1	1	1	1	0	0	70	52	1	0	0	1	0	0	0	20-29	secondary school	1	1	1	yes	1	1	food secure	3	1	1	0	early enronment	1	2
1	1	1	1	1	1	0	1	70	52	1	0	1	0	1	0	2	20-29	primary school	1	0	1	yes	1	1	food secure	2	1	1	1	early enronment	1	2
0	1	1	1	1	0	1	1	70	52	0	0	0	1	1	0	2	20-29	secondary school	1	1	1	yes	0	0	food secure	2	1	1	2	late enrollment	2	3
1	1	1	1	1	0	1	0	70	52	1	0	0	1	1	0	0	13-19	secondary school	0	1	1	yes	0	0	food secure	3	1	0	0	late enrollment	2	2
1	1	1	1	1	1	1	1	13	61	1	0	0	1	1	1	0	20-29	secondary school	1	1	1	yes	0	0	food secure	3	1	1	2	late enrollment	1	3
1	1	1	1	1	1	0	0	13	61	0	1	0	1	1	0	1	20-29	primary school	0	1	1	yes	0	0	food secure	3	1	1	0	late enrollment	1	2
1	1	1	1	1	1	0	1	13	61	0	1	0	1	0	0	1	20-29	secondary school	0	1	1	no	0	0	food secure	3	0	0	0	early enronment	1	2
1	1	1	1	1	1	1	1	13	61	0	1	1	0	1	1	0	13-19	secondary school	0	1	1	yes	0	0	food secure	3	1	1	1	early enronment	3	3
1	1	1	0	1	1	0	0	13	61	0	0	0	1	0	0	1	20-29	primary school	1	1	1	no	0	0	food secure	3	0	0	1	late enrollment	1	1
1	1	1	1	1	1	1	0	13	61	0	1	0	1	1	1	0	20-29	high shool or higher	1	1	1	yes	0	0	food secure	3	2	2	2	early enronment	3	3
1	1	1	1	1	1	1	0	13	61	1	0	0	1	0	1	1	20-29	secondary school	0	1	1	yes	0	0	food secure	2	1	1	2	late enrollment	2	3
1	1	1	0	1	1	1	0	13	61	0	0	0	1	0	0	2	30-44	secondary school	0	1	1	no	1	1	food insecure	1	0	1	1	late enrollment	1	1
1	0	1	0	1	1	0	0	13	61	0	0	0	1	1	0	0	20-29	secondary school	0	1	1	no	0	0	food secure	3	0	1	1	late enrollment	2	3
1	1	1	1	1	1	1	0	13	61	1	0	1	0	1	1	1	20-29	primary school	1	1	1	yes	0	0	food secure	1	2	2	2	early enronment	1	2
1	1	1	1	1	1	1	0	13	61	0	0	0	1	1	1	1	20-29	secondary school	1	1	1	yes	1	1	food secure	3	2	1	2	late enrollment	1	3
1	1	1	0	0	1	0	0	13	61	0	0	0	1	0	0	1	20-29	secondary school	1	1	1	no	1	1	food insecure	3	1	2	2	late enrollment	2	3
0	1	1	1	1	1	0	0	13	61	0	0	0	0	1	0	1	20-29	secondary school	0	1	1	no	0	0	food secure	3	0	1	1	early enronment	3	3
1	1	1	0	1	1	0	0	13	61	0	0	0	0	0	1	1	20-29	primary school	0	1	1	no	0	0	food insecure	3	0	1	2	early enronment	1	1
1	1	1	1	1	1	0	0	13	61	1	1	0	1	0	1	0	13-19	high shool or higher	1	1	1	yes	0	0	food secure	3	2	1	1	late enrollment	3	3
1	1	1	1	1	1	1	0	13	61	0	1	1	1	0	1	0	13-19	secondary school	0	1	1	yes	0	0	food secure	3	0	1	1	early enronment	3	3
0	1	1	1	1	1	1	0	13	61	0	1	0	1	0	1	2	20-29	secondary school	0	1	1	yes	0	0	food secure	3	2	1	0	late enrollment	1	3
1	1	1	1	1	1	0	0	13	61	0	0	0	0	0	0	1	20-29	secondary school	1	1	1	no	0	0	food secure	3	0	1	1	early enronment	1	2
1	1	1	1	1	0	0	0	13	61	1	1	0	1	1	1	2	20-29	secondary school	0	1	1	yes	1	1	food secure	2	1	1	2	late enrollment	3	3
0	1	1	1	1	1	1	0	13	61	0	0	1	0	1	1	2	30-44	high shool or higher	1	1	1	yes	0	0	food secure	3	1	1	2	early enronment	3	3
0	1	1	1	1	1	0	0	13	61	0	0	0	1	0	1	1	20-29	primary school	1	1	1	yes	0	0	food secure	3	0	1	1	early enronment	1	1
0	1	1	1	1	0	0	0	13	61	0	0	0	1	1	0	0	20-29	primary school	0	1	1	no	1	1	food insecure	1	1	1	2	early enronment	1	1
1	0	1	1	1	0	0	0	13	61	0	0	0	1	0	0	2	20-29	secondary school	0	1	1	no	1	1	food insecure	2	1	1	1	late enrollment	1	1
1	1	1	1	1	1	0	0	13	61	1	1	1	1	0	1	1	20-29	primary school	1	1	1	yes	0	0	food secure	3	1	1	2	late enrollment	3	3
1	1	1	1	0	1	0	0	13	61	1	0	0	1	1	0	1	30-44	secondary school	1	1	1	yes	0	0	food insecure	3	1	1	1	early enronment	2	2
0	0	1	1	1	0	1	0	13	61	0	1	0	1	0	0	1	20-29	primary school	0	1	1	no	0	0	food secure	2	1	1	0	late enrollment	3	3
1	1	1	1	1	1	1	0	13	61	1	0	0	0	0	0	1	20-29	secondary school	0	1	1	no	0	0	food secure	3	0	1	1	early enronment	3	3
1	1	1	1	0	1	0	0	13	61	0	0	0	1	0	1	1	20-29	secondary school	0	1	1	no	0	0	food secure	3	1	0	1	late enrollment	3	3
1	1	1	1	1	1	0	0	13	61	0	0	0	1	1	0	2	20-29	never attend school	0	1	1	no	0	0	food insecure	1	1	1	1	early enronment	1	3
1	1	1	1	1	1	1	0	13	61	1	1	1	0	1	0	0	13-19	primary school	1	1	1	yes	0	0	food insecure	1	1	1	1	early enronment	1	3
1	1	1	1	1	1	1	1	16	61	1	1	1	1	1	1	1	20-29	secondary school	1	1	1	yes	1	1	food secure	3	1	1	2	early enronment	3	3
1	1	1	1	1	1	0	0	16	61	1	0	0	1	0	0	0	20-29	primary school	1	1	1	yes	0	0	food secure	1	1	2	2	early enronment	2	2
1	1	1	1	1	1	1	0	16	61	1	0	0	1	0	1	2	20-29	high shool or higher	1	1	1	yes	0	0	food secure	3	2	2	2	early enronment	2	3
1	1	1	1	1	1	1	1	16	61	0	0	0	1	0	0	2	20-29	secondary school	0	1	1	no	0	0	food insecure	2	1	1	1	late enrollment	3	2
1	1	1	1	1	1	1	1	16	61	0	0	1	1	1	0	1	13-19	secondary school	1	1	1	yes	0	0	food secure	2	2	2	0	early enronment	3	3
1	1	1	1	1	1	1	0	16	61	0	0	0	1	0	0	0	13-19	secondary school	0	1	1	no	0	0	food secure	1	2	2	2	late enrollment	3	1
1	1	1	1	1	1	1	1	16	61	1	0	0	1	1	0	2	30-44	primary school	0	1	1	yes	0	0	food insecure	1	0	0	0	late enrollment	1	2
1	1	1	1	1	1	0	0	16	61	0	0	0	1	0	0	2	20-29	never attend school	0	1	1	no	0	0	food secure	1	1	2	2	early enronment	1	1
1	1	1	0	1	1	1	0	16	61	1	1	0	1	0	0	0	20-29	primary school	0	1	1	yes	0	0	food secure	2	1	1	1	early enronment	1	3
1	1	1	1	1	1	0	0	16	61	0	0	0	1	0	1	2	30-44	primary school	0	1	1	no	0	0	food secure	2	2	2	2	late enrollment	2	1
1	1	1	1	1	1	1	1	16	61	0	1	1	1	0	0	1	20-29	secondary school	0	1	1	yes	0	0	food secure	2	1	1	2	late enrollment	2	3
1	1	1	1	1	0	0	0	16	61	0	0	0	1	1	1	1	20-29	secondary school	0	1	1	yes	0	0	food secure	2	2	2	1	early enronment	3	3
1	1	1	1	1	0	1	0	16	61	1	1	0	1	0	0	2	30-44	primary school	0	1	1	yes	0	0	food insecure	2	1	1	0	early enronment	1	2
1	1	1	0	1	1	1	0	16	61	0	0	0	1	0	0	0	13-19	secondary school	0	1	1	no	0	0	food secure	2	1	2	2	early enronment	2	1
0	1	1	1	1	0	1	0	16	61	0	1	0	1	1	1	0	13-19	primary school	1	1	1	yes	1	1	food secure	1	2	1	1	early enronment	2	3
1	1	1	1	1	1	1	0	16	61	0	0	0	1	1	0	2	20-29	never attend school	0	1	1	no	0	0	food secure	3	2	2	2	late enrollment	1	1
1	1	1	1	1	0	1	1	16	61	1	0	0	1	1	0	2	20-29	primary school	0	1	1	yes	0	0	food insecure	1	0	1	2	early enronment	1	3
1	1	1	1	1	1	1	0	16	61	1	0	1	1	0	1	1	20-29	secondary school	1	1	1	yes	0	0	food secure	2	1	2	2	late enrollment	2	3
1	1	1	1	1	1	0	0	16	61	0	0	0	1	0	0	1	20-29	secondary school	0	1	1	no	0	0	food secure	2	2	2	2	early enronment	2	2
1	1	1	1	1	1	0	0	16	61	1	0	1	1	0	1	0	13-19	secondary school	1	1	1	yes	0	0	food secure	2	1	1	1	early enronment	2	2
1	1	1	0	1	1	1	1	16	61	1	0	0	1	0	0	2	20-29	secondary school	0	1	1	no	0	0	food insecure	2	2	1	2	early enronment	2	2
1	1	1	1	1	1	1	0	16	61	0	1	0	1	0	0	0	13-19	secondary school	1	0	1	no	0	0	food secure	3	2	2	2	early enronment	2	2
1	1	1	1	1	1	1	1	16	61	1	0	1	1	0	1	2	20-29	primary school	0	1	1	yes	0	0	food secure	2	2	2	2	early enronment	3	3
1	1	1	1	1	1	1	1	16	61	0	1	1	1	1	1	2	20-29	secondary school	0	1	1	yes	0	0	food secure	3	2	2	2	late enrollment	1	3
1	1	1	1	1	1	0	0	16	61	0	1	1	1	0	1	0	20-29	high shool or higher	0	1	1	yes	0	0	food secure	3	2	1	0	early enronment	3	3
1	1	1	1	1	0	0	0	16	61	0	0	0	0	1	0	1	13-19	primary school	0	1	1	no	0	0	food insecure	1	1	0	0	early enronment	1	2
1	1	1	1	1	1	0	0	16	61	1	0	0	1	1	1	1	13-19	never attend school	0	1	1	yes	0	0	food insecure	1	1	2	2	late enrollment	3	1
1	1	1	1	1	0	1	0	16	61	1	0	0	0	1	1	2	30-44	secondary school	0	1	1	yes	0	0	food secure	1	2	2	2	early enronment	1	1
1	1	1	0	1	1	0	0	16	61	0	0	0	1	0	0	0	13-19	secondary school	0	1	1	no	0	0	food insecure	2	1	0	0	late enrollment	1	2
1	1	1	1	1	1	1	0	16	61	1	0	0	1	0	0	1	20-29	primary school	0	1	1	no	0	0	food insecure	1	2	2	1	early enronment	3	3
1	1	1	0	1	1	0	0	20	61	1	0	0	1	1	0	2	20-29	primary school	0	1	1	yes	0	0	food insecure	1	1	2	0	early enronment	2	2
1	1	1	1	1	1	1	0	20	61	1	0	1	1	0	0	2	30-44	never attend school	0	1	1	yes	1	0	food insecure	2	1	1	2	late enrollment	1	2
1	1	1	1	1	1	1	0	20	61	1	0	0	1	1	0	2	30-44	secondary school	0	1	1	yes	0	0	food secure	3	1	1	1	early enronment	1	1
1	1	1	1	1	1	1	1	20	61	0	0	0	1	1	0	2	30-44	primary school	0	1	1	no	0	0	food secure	3	2	1	2	early enronment	1	2
1	1	1	1	1	1	0	0	20	61	1	0	1	1	1	1	2	30-44	secondary school	0	1	1	yes	0	0	food secure	3	1	2	2	late enrollment	1	3
1	1	1	1	1	1	1	1	20	61	0	1	1	1	0	0	0	20-29	primary school	1	1	1	yes	0	0	food secure	2	1	1	1	early enronment	3	1
1	1	1	1	1	1	1	0	20	61	0	1	1	1	0	1	0	13-19	high shool or higher	1	1	1	yes	0	0	food insecure	3	1	0	0	late enrollment	1	1
1	1	1	0	1	0	0	0	20	61	1	0	0	1	0	0	2	20-29	secondary school	0	1	1	no	1	1	food insecure	1	1	1	2	early enronment	1	1
1	1	1	1	1	0	0	0	20	61	1	0	0	1	0	1	2	30-44	primary school	0	1	1	yes	1	0	food secure	1	0	1	1	early enronment	2	1
1	1	1	0	1	1	0	1	20	61	1	0	1	1	0	1	2	20-29	secondary school	1	1	1	yes	0	0	food insecure	2	1	1	2	early enronment	2	3
1	1	1	1	1	1	0	0	20	61	0	1	0	1	0	1	0	20-29	secondary school	0	0	1	no	0	0	food insecure	1	0	1	0	late enrollment	2	1
1	1	1	1	1	1	0	0	20	61	1	0	0	1	1	0	0	13-19	primary school	0	1	1	yes	0	0	food secure	1	1	2	2	early enronment	1	2
1	1	1	1	1	1	0	0	20	61	1	0	1	1	1	0	1	20-29	secondary school	1	1	1	yes	1	1	food secure	2	2	2	2	early enronment	3	3
1	1	1	1	1	1	1	1	20	61	0	1	0	1	1	0	1	20-29	secondary school	0	1	1	yes	0	0	food secure	3	1	1	0	early enronment	3	3
1	1	1	1	1	1	1	1	20	61	0	1	0	1	0	1	2	20-29	secondary school	0	1	1	yes	1	1	food secure	3	1	1	1	late enrollment	2	3
1	1	1	1	1	1	0	0	20	61	0	0	0	1	0	1	0	20-29	primary school	0	1	1	no	0	0	food secure	2	2	1	1	late enrollment	2	3
1	1	1	0	1	1	0	0	20	61	1	0	0	1	0	0	1	20-29	primary school	0	1	1	no	0	0	food secure	1	2	1	2	early enronment	2	1
1	1	1	1	1	1	1	0	20	61	1	0	1	1	0	0	0	13-19	primary school	0	1	1	yes	0	0	food secure	3	0	1	1	early enronment	3	3
1	1	1	1	1	1	1	0	20	61	1	0	0	0	1	1	2	20-29	secondary school	0	1	1	yes	0	0	food secure	3	1	2	2	late enrollment	3	3
1	1	1	1	1	1	0	0	20	61	1	0	1	1	0	1	0	13-19	primary school	1	1	1	yes	1	1	food secure	3	2	2	2	early enronment	3	3
1	1	1	1	1	1	1	0	20	61	1	0	1	1	1	1	0	13-19	high shool or higher	1	1	1	yes	0	0	food secure	3	1	1	2	early enronment	2	3
1	0	1	1	1	1	0	0	20	61	0	0	0	1	0	0	1	20-29	never attend school	0	1	1	no	0	0	food insecure	1	1	1	2	late enrollment	1	2
1	1	1	0	1	0	1	0	20	61	1	0	0	1	0	1	2	20-29	secondary school	0	1	1	yes	0	0	food insecure	1	1	1	2	early enronment	3	3
1	1	1	0	1	0	0	0	20	61	1	0	0	1	1	0	2	30-44	never attend school	0	1	1	yes	1	0	food secure	1	1	1	0	late enrollment	2	3
1	1	1	0	1	1	0	0	20	61	1	0	0	1	0	0	2	30-44	never attend school	1	1	1	yes	1	0	food secure	1	1	1	0	early enronment	1	2
1	1	1	1	1	1	1	1	20	61	0	0	0	1	0	0	1	30-44	primary school	0	1	1	no	1	1	food secure	2	2	1	2	early enronment	1	3
0	1	1	0	1	0	1	0	20	61	0	0	0	1	1	0	1	13-19	never attend school	0	1	1	no	1	1	food secure	1	1	1	1	late enrollment	2	3
1	1	1	1	1	1	0	0	20	61	1	0	0	1	0	0	2	20-29	never attend school	0	1	1	no	0	0	food insecure	1	1	2	2	late enrollment	3	1
1	1	1	1	1	1	1	0	20	61	1	0	0	1	1	1	0	13-19	secondary school	1	1	1	yes	0	0	food secure	3	1	2	2	late enrollment	3	2
1	1	1	1	1	1	0	0	20	61	1	1	0	1	0	0	0	13-19	primary school	0	1	1	yes	0	0	food secure	2	1	1	2	late enrollment	3	2
1	1	1	1	1	1	0	0	22	61	1	0	0	1	0	0	1	20-29	secondary school	0	1	1	no	1	0	food secure	2	1	1	0	early enronment	1	2
1	1	1	1	1	1	1	0	22	61	1	0	1	0	0	0	0	20-29	secondary school	1	1	1	yes	0	0	food secure	2	2	2	2	early enronment	2	2
0	0	1	1	1	1	0	0	22	61	0	1	0	1	1	0	1	30-44	secondary school	0	1	1	yes	0	0	food secure	2	0	1	1	late enrollment	1	2
1	1	1	1	1	1	1	0	22	61	0	0	1	1	1	0	0	13-19	secondary school	0	1	1	yes	0	0	food secure	3	1	2	0	early enronment	2	2
1	0	1	0	1	1	0	0	22	61	0	0	0	1	0	0	1	20-29	primary school	0	1	1	no	0	0	food insecure	1	0	0	0	early enronment	1	1
0	1	1	1	1	0	0	0	22	61	1	1	0	0	0	1	1	20-29	secondary school	0	1	1	yes	0	0	food secure	3	0	2	0	early enronment	1	2
0	1	1	1	1	1	0	0	22	61	0	0	0	1	1	0	1	20-29	secondary school	1	1	1	yes	0	0	food secure	3	1	2	2	early enronment	1	3
1	1	1	1	1	1	0	0	22	61	1	1	1	1	0	0	1	13-19	secondary school	1	1	1	yes	0	0	food secure	3	2	2	1	late enrollment	3	3
1	1	1	0	1	0	0	0	22	61	0	0	0	1	0	0	2	20-29	never attend school	0	1	1	no	0	0	food secure	2	1	1	1	early enronment	1	2
1	1	1	1	1	1	0	0	22	61	0	1	1	0	1	1	1	30-44	secondary school	0	1	1	yes	0	0	food secure	3	1	1	2	early enronment	2	2
0	1	1	1	1	1	0	0	22	61	1	0	0	1	0	1	0	13-19	secondary school	1	1	1	yes	0	0	food secure	3	1	1	1	early enronment	1	2
0	1	1	1	1	1	0	0	22	61	0	0	0	1	1	0	0	13-19	primary school	0	1	1	no	0	0	food insecure	1	2	1	1	late enrollment	1	1
1	1	1	1	1	1	1	0	22	61	1	0	1	1	0	1	1	20-29	secondary school	0	1	1	yes	0	0	food secure	2	1	1	2	late enrollment	1	2
1	1	1	1	1	0	0	0	22	61	1	0	0	1	0	1	2	20-29	secondary school	0	1	1	yes	0	0	food secure	3	2	2	1	early enronment	2	2
0	1	1	1	1	1	0	0	22	61	1	0	1	1	1	0	0	20-29	secondary school	0	1	1	yes	0	0	food secure	1	1	2	0	early enronment	3	2
1	0	1	1	1	0	0	0	22	61	1	0	1	1	1	1	0	20-29	high shool or higher	1	1	1	yes	0	0	food secure	3	2	2	2	early enronment	2	3
0	1	1	1	1	1	0	0	22	61	0	0	0	1	0	0	0	20-29	secondary school	0	1	1	no	0	0	food insecure	2	0	0	0	early enronment	2	2
0	1	1	1	1	1	1	0	22	61	0	0	0	1	0	0	0	20-29	secondary school	1	1	1	no	0	0	food secure	3	2	2	1	late enrollment	1	2
1	1	1	1	1	0	0	0	22	61	1	0	1	0	0	1	2	30-44	primary school	0	1	1	yes	0	0	food insecure	1	0	1	1	late enrollment	1	2
1	1	1	1	1	0	0	0	22	61	0	0	1	1	1	1	1	20-29	high shool or higher	0	1	1	yes	0	0	food secure	3	2	1	1	early enronment	2	3
0	1	1	1	1	0	0	0	22	61	0	1	1	1	0	1	1	20-29	high shool or higher	0	1	1	yes	0	0	food secure	3	1	2	1	late enrollment	1	3
1	1	1	1	1	0	0	0	22	61	0	0	0	1	0	0	1	13-19	primary school	0	1	1	no	0	0	food secure	3	1	2	0	late enrollment	2	2
0	1	1	0	1	1	0	0	22	61	0	0	0	0	1	0	0	20-29	high shool or higher	0	1	1	no	0	0	food secure	3	1	1	1	early enronment	2	2
0	1	1	1	1	1	0	0	22	61	1	0	0	1	1	1	0	13-19	secondary school	0	1	1	yes	0	0	food secure	3	1	1	2	early enronment	3	2
1	0	1	0	1	1	0	0	22	61	0	1	0	1	0	1	2	20-29	primary school	1	1	1	yes	0	0	food secure	3	0	1	1	early enronment	2	1
0	1	1	0	1	1	0	0	22	61	1	0	0	1	0	0	1	20-29	primary school	0	1	1	no	0	0	food insecure	1	0	1	1	early enronment	1	1
1	1	1	1	1	0	0	0	22	61	1	1	0	1	0	1	2	30-44	primary school	0	1	1	yes	0	0	food insecure	1	1	1	1	late enrollment	2	2
0	1	1	1	1	1	0	0	22	61	0	0	0	1	1	0	0	13-19	secondary school	0	1	1	no	0	0	food secure	3	1	1	1	early enronment	1	3
1	1	1	1	1	0	0	0	22	61	0	0	0	1	0	0	2	20-29	secondary school	0	1	1	no	0	0	food secure	2	2	1	1	late enrollment	1	2
0	1	1	1	1	1	0	0	22	61	0	1	1	1	0	1	1	20-29	high shool or higher	1	1	1	yes	0	0	food secure	3	2	2	2	early enronment	2	3
0	1	1	0	1	0	0	0	24	61	0	0	0	1	0	0	0	13-19	secondary school	0	1	1	no	0	0	food secure	2	0	0	0	early enronment	1	1
1	1	1	1	1	1	0	0	24	61	0	0	0	1	1	0	2	30-44	primary school	0	1	1	no	0	0	food secure	2	0	1	1	late enrollment	3	2
1	1	1	1	1	1	0	0	24	61	0	0	0	1	0	0	2	20-29	primary school	0	1	1	no	0	0	food secure	1	0	1	1	late enrollment	3	1
1	1	1	1	0	1	0	0	24	61	1	0	0	1	0	0	2	20-29	primary school	0	1	1	no	0	0	food secure	2	1	0	1	early enronment	2	2
1	1	1	0	1	0	0	0	24	61	1	0	1	1	0	0	2	30-44	never attend school	0	0	1	no	0	0	food secure	1	0	0	1	early enronment	1	2
1	1	1	1	1	1	0	0	24	61	0	0	1	1	0	1	0	20-29	high shool or higher	1	1	1	yes	1	0	food secure	3	1	2	2	early enronment	3	2
1	0	0	0	1	1	0	0	24	61	0	0	0	1	0	0	2	30-44	never attend school	1	1	1	no	0	0	food insecure	2	2	2	2	late enrollment	3	1
1	1	1	0	0	0	0	0	24	61	1	0	1	1	1	0	2	30-44	never attend school	0	1	1	yes	1	0	food insecure	1	2	1	1	late enrollment	1	1
1	1	0	0	1	0	1	0	24	61	1	0	0	1	1	0	1	20-29	never attend school	1	1	1	yes	0	0	food secure	2	0	0	1	late enrollment	3	2
0	1	0	1	1	0	0	0	24	61	1	0	1	1	0	0	0	13-19	primary school	0	1	1	yes	0	0	food secure	2	1	1	2	late enrollment	3	1
1	1	1	0	1	1	1	0	24	61	1	0	1	1	0	0	1	20-29	never attend school	0	1	1	yes	0	0	food insecure	1	1	1	1	late enrollment	2	2
1	1	1	1	1	1	0	0	24	61	0	0	0	1	0	1	1	20-29	secondary school	1	1	1	yes	0	0	food secure	3	1	1	1	early enronment	3	2
1	1	1	1	1	1	0	0	24	61	0	0	1	1	1	0	0	13-19	high shool or higher	0	1	1	yes	0	0	food secure	2	0	0	0	late enrollment	3	1
0	1	1	1	1	1	0	0	24	61	0	0	1	1	0	0	2	20-29	primary school	0	1	1	no	0	0	food secure	2	2	1	2	early enronment	3	1
1	1	1	1	1	0	0	0	24	61	1	0	1	1	0	0	2	20-29	primary school	0	1	1	yes	1	1	food insecure	1	1	1	1	early enronment	3	1
1	1	1	1	1	1	0	0	24	61	0	0	0	1	1	0	1	20-29	primary school	0	1	1	no	0	0	food secure	1	1	0	0	late enrollment	1	1
0	1	1	0	1	1	0	0	24	61	1	0	0	1	0	0	0	20-29	primary school	0	1	1	no	0	0	food secure	3	0	0	0	early enronment	2	1
1	1	1	0	1	0	0	0	24	61	1	0	1	1	1	0	2	30-44	primary school	1	1	1	yes	1	1	food insecure	2	1	0	1	late enrollment	2	2
1	0	1	1	1	0	0	0	24	61	1	0	0	1	0	0	2	30-44	primary school	0	1	1	no	1	1	food insecure	1	1	1	1	early enronment	2	1
0	1	1	1	1	1	0	0	24	61	0	0	0	1	0	1	1	20-29	secondary school	0	1	1	no	0	0	food secure	3	1	0	1	late enrollment	3	3
0	1	1	1	1	0	0	0	24	61	1	1	1	1	0	1	1	13-19	primary school	0	1	1	yes	0	0	food insecure	1	2	2	2	late enrollment	3	1
0	1	1	1	1	1	0	0	24	61	0	1	0	1	1	0	0	13-19	secondary school	0	1	1	yes	0	0	food secure	1	2	2	2	early enronment	3	1
1	1	0	1	1	1	0	0	24	61	0	0	0	1	0	0	1	13-19	primary school	0	1	1	no	0	0	food secure	1	1	1	1	late enrollment	2	1
1	0	1	1	1	1	0	0	24	61	0	0	0	1	1	1	2	30-44	never attend school	0	0	1	no	0	0	food secure	2	1	1	1	late enrollment	2	1
0	0	1	1	1	1	0	0	24	61	0	0	0	1	1	0	2	30-44	primary school	0	1	1	no	0	0	food secure	1	1	2	2	early enronment	1	1
0	1	1	1	1	1	0	0	24	61	0	0	0	1	1	0	2	30-44	primary school	0	1	1	no	0	0	food insecure	1	0	1	1	early enronment	2	1
1	0	1	0	1	1	0	0	24	61	1	0	1	1	0	1	0	13-19	primary school	0	1	1	yes	0	0	food secure	2	1	0	1	early enronment	3	1
0	1	0	1	1	1	0	0	24	61	0	0	0	1	0	0	2	20-29	primary school	1	1	1	no	0	0	food insecure	1	1	1	0	early enronment	3	3
0	1	1	0	1	0	1	0	24	61	1	0	0	1	1	1	2	20-29	primary school	0	0	1	yes	0	0	food secure	1	0	0	1	late enrollment	2	2
0	1	1	1	1	0	0	0	24	61	0	0	1	1	0	1	1	20-29	primary school	0	1	1	yes	1	1	food insecure	1	1	1	2	late enrollment	2	1
0	1	1	1	1	0	1	0	94	61	0	0	0	1	0	1	0	13-19	high shool or higher	0	1	1	no	1	1	food secure	3	1	2	1	early enronment	3	3
1	1	1	1	1	1	1	1	94	61	0	0	1	1	0	1	1	20-29	secondary school	1	1	1	yes	1	0	food secure	3	2	2	1	early enronment	2	3
1	1	1	0	1	1	1	0	94	61	1	0	0	1	1	0	1	20-29	high shool or higher	0	1	1	yes	0	0	food secure	3	2	2	1	late enrollment	2	1
1	1	1	0	1	1	1	1	94	61	0	0	1	0	1	0	0	30-44	never attend school	0	1	1	no	0	0	food secure	1	1	1	1	early enronment	3	2
1	1	1	1	1	1	1	0	94	61	0	0	0	0	0	0	1	20-29	primary school	1	1	1	no	0	0	food secure	2	2	2	1	early enronment	1	1
1	1	1	0	1	0	1	0	94	61	0	0	0	1	0	0	2	30-44	never attend school	0	1	1	no	0	0	food secure	3	2	1	1	late enrollment	2	1
1	1	1	1	1	1	1	0	94	61	1	0	0	1	1	0	0	13-19	secondary school	0	1	1	yes	0	0	food secure	2	2	2	2	early enronment	2	3
1	1	1	1	1	1	0	0	94	61	1	0	0	1	0	1	1	20-29	secondary school	1	1	1	yes	0	0	food secure	3	1	2	2	early enronment	1	1
1	1	1	1	1	1	1	1	94	61	1	0	1	1	0	1	0	13-19	secondary school	0	1	1	yes	0	0	food secure	3	2	2	2	late enrollment	2	3
1	1	1	1	1	1	0	1	94	61	1	0	0	1	0	0	2	20-29	secondary school	0	1	1	no	0	0	food secure	1	2	1	1	early enronment	1	3
1	0	1	1	1	0	1	0	94	61	1	0	0	1	1	0	1	13-19	secondary school	0	1	1	yes	0	0	food secure	1	1	1	1	late enrollment	1	3
1	1	1	0	1	1	0	0	94	61	1	0	0	1	0	0	0	13-19	secondary school	0	1	1	no	0	0	food secure	2	1	1	0	late enrollment	1	2
1	1	1	1	1	1	0	1	94	61	0	0	0	1	0	0	1	20-29	primary school	0	0	1	no	0	0	food insecure	2	1	1	1	late enrollment	1	1
1	1	1	1	1	0	1	0	94	61	1	0	0	0	0	0	0	20-29	secondary school	1	1	1	no	0	0	food secure	2	2	1	1	late enrollment	3	3
1	1	1	1	1	1	0	0	94	61	0	0	0	1	0	0	2	20-29	primary school	0	1	1	no	0	0	food secure	1	1	1	1	late enrollment	2	1
1	1	1	1	1	1	0	1	94	61	0	1	0	1	0	0	2	20-29	primary school	0	1	1	no	0	0	food secure	3	2	1	2	early enronment	1	2
1	1	1	0	1	1	0	0	94	61	1	0	0	1	0	0	2	30-44	never attend school	0	1	1	no	1	0	food insecure	1	1	1	1	late enrollment	1	1
1	1	1	1	1	1	1	0	94	61	1	1	0	1	1	0	0	20-29	primary school	0	1	1	yes	0	0	food secure	1	1	1	1	early enronment	3	1
1	1	1	1	1	1	0	0	94	61	0	0	1	1	0	0	2	30-44	never attend school	0	1	1	no	1	1	food secure	1	1	2	2	early enronment	3	3
1	1	1	1	1	1	0	0	94	61	1	1	0	1	0	0	2	30-44	primary school	1	1	1	yes	1	1	food secure	2	1	2	1	early enronment	1	2
1	1	1	0	1	1	1	1	94	61	1	0	0	1	0	0	0	13-19	primary school	0	1	1	no	0	0	food secure	3	2	1	2	late enrollment	1	2
1	1	1	1	1	1	0	0	94	61	0	1	0	0	0	0	2	30-44	never attend school	0	1	1	no	0	0	food insecure	1	1	1	0	late enrollment	1	1
1	1	1	1	1	1	0	0	94	61	1	0	1	1	0	0	1	20-29	secondary school	0	1	1	yes	0	0	food insecure	1	2	2	1	early enronment	1	1
1	1	1	1	1	1	1	1	94	61	0	0	1	1	0	0	0	20-29	secondary school	0	1	1	no	0	0	food secure	3	2	1	1	early enronment	1	3
1	1	1	1	1	1	0	0	94	61	1	0	0	1	1	0	1	20-29	secondary school	0	1	1	yes	0	0	food secure	2	1	1	1	early enronment	2	3
1	1	1	1	1	1	1	0	94	61	0	1	0	1	1	0	0	13-19	secondary school	0	1	1	yes	0	0	food secure	2	2	2	2	early enronment	2	1
1	1	1	0	1	1	1	1	94	61	1	0	0	1	0	0	2	30-44	secondary school	0	1	1	no	0	0	food secure	3	2	2	2	early enronment	1	1
1	1	1	1	1	1	0	0	94	61	1	1	0	1	0	0	1	20-29	secondary school	0	1	1	yes	0	0	food secure	2	1	1	1	early enronment	1	2
1	1	1	1	1	1	0	0	94	61	0	0	1	1	0	0	1	20-29	secondary school	0	1	1	no	0	0	food secure	3	2	1	1	early enronment	2	3
1	1	1	1	1	1	1	1	94	61	0	0	0	1	0	0	1	20-29	secondary school	0	1	1	no	0	0	food secure	2	2	0	1	late enrollment	1	3
0	1	1	0	1	0	0	0	99	61	0	1	0	1	0	0	0	13-19	secondary school	0	1	1	no	0	0	food insecure	2	0	0	1	early enronment	2	3
0	1	1	1	1	0	1	0	99	61	1	0	0	1	0	0	2	30-44	secondary school	0	1	1	no	0	0	food secure	2	0	0	0	early enronment	3	3
1	1	1	1	1	1	0	0	99	61	1	0	0	1	0	1	0	13-19	high shool or higher	0	1	1	yes	0	0	food secure	2	1	1	1	late enrollment	3	3
1	1	1	1	1	1	0	0	99	61	0	0	0	1	0	0	2	30-44	never attend school	0	1	1	no	0	0	food insecure	1	0	1	1	early enronment	1	1
0	1	1	0	1	0	0	0	99	61	1	0	0	1	0	0	2	30-44	never attend school	0	1	1	no	0	0	food insecure	3	0	1	1	late enrollment	1	1
1	1	1	1	1	1	0	1	99	61	0	0	1	1	1	0	2	30-44	primary school	0	1	1	yes	0	0	food insecure	3	1	1	1	late enrollment	2	3
0	1	1	1	1	0	0	0	99	61	0	0	0	1	1	0	0	13-19	secondary school	0	1	1	no	0	0	food insecure	2	1	0	0	late enrollment	1	2
0	0	0	1	1	1	1	0	99	61	1	0	1	1	1	0	1	20-29	primary school	0	1	1	yes	0	0	food secure	2	0	1	1	early enronment	3	1
1	1	1	0	1	1	0	0	99	61	0	0	1	1	1	0	2	20-29	high shool or higher	0	1	1	yes	0	0	food secure	3	1	1	1	late enrollment	1	2
1	0	1	1	1	0	0	0	99	61	1	0	0	1	0	0	2	20-29	never attend school	0	1	1	no	0	0	food secure	1	1	1	1	early enronment	2	2
0	1	0	0	1	0	0	0	99	61	1	0	0	0	0	0	2	30-44	never attend school	0	0	1	no	0	0	food insecure	1	0	0	0	early enronment	1	2
1	1	1	1	1	1	0	0	99	61	1	0	0	1	0	0	1	20-29	secondary school	1	1	1	yes	0	0	food secure	2	0	0	1	early enronment	1	1
1	1	1	1	1	1	0	0	99	61	1	0	0	1	0	0	0	13-19	high shool or higher	0	1	1	no	0	0	food insecure	1	0	1	1	early enronment	3	2
0	0	1	1	1	0	0	0	99	61	0	0	0	1	0	0	2	20-29	primary school	1	1	1	no	0	0	food insecure	1	0	1	1	early enronment	2	1
1	1	1	0	1	1	0	0	99	61	1	0	0	1	0	1	2	30-44	primary school	0	1	1	yes	0	0	food secure	1	0	0	0	late enrollment	1	2
1	1	1	1	1	1	1	0	99	61	1	0	0	1	0	0	2	30-44	primary school	0	1	1	no	0	0	food insecure	2	0	1	1	early enronment	3	2
1	1	1	1	1	1	1	0	99	61	0	0	1	1	1	0	1	20-29	primary school	0	1	1	yes	0	0	food insecure	1	2	2	1	early enronment	2	2
0	1	1	0	1	0	0	0	99	61	0	0	0	1	0	0	1	20-29	primary school	0	1	1	no	0	0	food insecure	2	0	0	1	early enronment	1	1
0	1	1	0	1	0	0	0	99	61	0	1	0	0	0	0	0	13-19	high shool or higher	0	1	1	no	0	0	food secure	1	0	1	1	early enronment	2	3
1	1	1	1	1	1	0	0	99	61	0	0	0	1	0	0	1	20-29	never attend school	0	1	1	no	0	0	food insecure	1	0	1	1	early enronment	2	1
1	1	1	1	1	1	1	0	99	61	0	0	0	1	1	0	0	13-19	high shool or higher	0	1	1	no	1	0	food secure	1	1	1	1	late enrollment	1	3
0	1	1	1	1	1	1	0	99	61	1	0	0	1	0	0	2	30-44	primary school	0	1	1	no	0	0	food insecure	2	1	1	1	late enrollment	3	1
0	1	0	0	1	0	0	0	99	61	1	0	0	1	0	0	2	20-29	never attend school	0	1	1	no	0	0	food insecure	2	0	0	1	early enronment	1	1
0	1	1	1	1	1	1	0	99	61	1	1	1	1	0	1	2	20-29	secondary school	0	1	1	yes	0	0	food secure	3	1	1	1	late enrollment	2	3
1	1	1	1	1	1	1	0	99	61	1	0	0	1	0	0	1	20-29	primary school	0	1	1	no	0	0	food secure	3	0	1	1	late enrollment	1	1
1	1	1	1	1	1	1	1	99	61	1	0	0	1	0	0	2	30-44	high shool or higher	1	1	1	yes	0	0	food secure	1	1	2	2	late enrollment	1	1
1	1	1	0	0	1	1	1	99	61	0	0	0	1	1	0	1	13-19	secondary school	0	1	1	no	0	0	food insecure	1	1	1	2	early enronment	1	3
0	0	1	0	1	1	0	0	99	61	0	0	0	1	1	0	1	20-29	primary school	0	1	1	no	0	0	food secure	2	0	1	1	early enronment	1	2
1	1	1	1	1	0	1	0	99	61	0	1	0	1	0	0	1	20-29	secondary school	0	1	1	no	0	0	food insecure	3	2	2	2	early enronment	1	2
1	1	1	1	1	1	1	1	99	61	0	0	1	1	1	0	0	13-19	primary school	0	1	1	yes	0	0	food secure	2	2	1	2	early enronment	3	1
0	1	1	1	1	1	0	0	3	85	0	0	0	1	0	0	0	13-19	secondary school	0	0	1	no	1	1	food insecure	1	0	1	1	early enronment	3	2
1	1	1	1	1	1	0	0	3	85	1	0	1	1	0	0	1	20-29	primary school	0	1	1	yes	0	0	food secure	1	2	2	2	early enronment	1	2
0	1	1	1	1	0	0	0	3	85	0	0	0	1	0	0	1	20-29	primary school	1	1	1	no	1	0	food insecure	1	2	2	1	late enrollment	2	2
0	1	1	1	0	1	0	0	3	85	0	0	0	1	1	0	0	13-19	secondary school	0	1	1	no	0	0	food secure	3	2	1	1	late enrollment	2	2
0	1	1	1	1	1	0	0	3	85	0	0	0	0	0	0	1	30-44	secondary school	0	1	1	no	1	1	food insecure	2	1	1	2	early enronment	1	2
1	1	1	1	0	0	0	0	3	85	1	1	0	0	0	0	2	20-29	primary school	0	1	1	no	1	0	food insecure	1	2	1	0	late enrollment	1	1
0	1	1	1	1	1	0	0	3	85	1	0	0	1	1	1	2	30-44	primary school	0	1	1	yes	1	1	food insecure	2	0	0	1	late enrollment	1	3
1	1	1	1	1	1	0	0	3	85	1	0	0	1	0	0	0	20-29	secondary school	0	1	1	no	0	0	food secure	1	0	0	0	late enrollment	1	2
1	1	1	0	1	1	1	0	3	85	0	0	0	0	1	1	0	20-29	primary school	0	1	1	no	0	0	food insecure	2	2	0	1	late enrollment	1	3
1	1	1	1	1	1	1	1	3	85	0	1	1	1	0	1	0	13-19	secondary school	0	1	1	yes	0	0	food insecure	1	2	2	2	early enronment	2	3
0	1	1	1	1	1	0	0	3	85	0	0	0	1	0	0	2	20-29	never attend school	0	1	1	no	1	0	food insecure	3	0	0	0	late enrollment	2	2
1	1	1	1	1	1	0	0	3	85	0	0	1	0	0	0	1	20-29	primary school	0	1	1	no	1	0	food insecure	1	2	2	2	early enronment	1	1
1	1	1	1	1	1	1	1	3	85	1	0	1	0	0	1	1	20-29	secondary school	0	1	1	yes	0	0	food secure	2	2	2	1	early enronment	2	3
1	1	1	1	1	1	1	1	3	85	1	0	0	0	0	0	2	30-44	never attend school	1	1	1	no	0	0	food insecure	1	1	0	0	late enrollment	3	2
0	1	1	1	1	1	0	0	3	85	0	0	1	0	0	1	2	30-44	secondary school	0	0	1	no	0	0	food insecure	2	1	0	1	early enronment	3	3
1	1	1	1	1	1	0	0	3	85	0	1	0	0	0	1	1	20-29	primary school	0	1	1	no	1	0	food secure	1	1	1	1	early enronment	2	2
1	1	1	1	1	1	1	1	3	85	0	1	0	0	0	0	1	20-29	secondary school	1	1	1	no	1	0	food secure	1	2	2	2	early enronment	3	3
1	1	1	1	1	1	0	0	3	85	0	1	0	1	0	1	2	30-44	secondary school	1	1	1	yes	1	1	food insecure	3	0	0	1	early enronment	2	3
0	1	1	0	1	1	0	0	3	85	0	0	0	0	1	0	1	30-44	secondary school	0	1	1	no	1	1	food insecure	2	0	1	1	early enronment	1	2
0	1	1	1	1	1	0	0	3	85	0	0	0	0	0	1	2	30-44	secondary school	1	1	1	no	0	0	food insecure	2	1	2	2	late enrollment	1	2
1	1	1	0	1	1	1	0	3	85	0	1	0	1	1	1	1	20-29	primary school	1	1	1	yes	1	1	food secure	2	2	2	2	early enronment	2	3
1	1	1	1	1	1	0	0	3	85	0	0	0	1	1	0	1	20-29	primary school	0	1	1	no	1	0	food insecure	1	2	1	1	late enrollment	3	3
1	1	1	1	1	1	1	1	3	85	1	0	0	1	1	1	0	13-19	primary school	0	1	1	yes	0	0	food secure	1	2	0	0	early enronment	1	3
0	1	1	1	1	0	0	0	3	85	0	0	0	0	0	1	1	13-19	primary school	0	1	1	no	0	0	food insecure	2	1	0	0	late enrollment	1	1
0	0	1	1	1	1	0	0	3	85	0	1	0	0	0	0	0	13-19	secondary school	0	1	1	no	1	0	food insecure	2	1	0	0	late enrollment	2	2
1	1	0	0	0	0	0	0	3	85	1	0	0	1	0	1	1	20-29	high shool or higher	1	1	1	yes	0	0	food secure	3	1	0	2	late enrollment	1	2
1	1	1	1	1	1	0	0	3	85	1	0	0	0	0	0	1	20-29	primary school	0	1	1	no	1	0	food insecure	1	2	2	0	early enronment	2	2
0	1	1	1	1	0	0	0	3	85	0	0	0	1	0	0	2	20-29	high shool or higher	0	0	1	no	0	0	food insecure	3	0	1	1	late enrollment	2	2
1	1	1	1	1	1	1	1	3	85	0	0	1	1	0	1	0	13-19	secondary school	1	1	1	yes	0	0	food insecure	3	2	2	2	early enronment	3	3
1	1	1	1	1	1	0	0	3	85	0	0	0	1	0	0	0	13-19	secondary school	0	1	1	no	0	0	food insecure	1	0	0	1	early enronment	1	1
1	1	1	1	1	1	0	0	27	85	0	1	0	0	1	0	1	20-29	secondary school	1	0	1	no	1	1	food insecure	2	2	1	1	late enrollment	3	1
0	1	1	1	1	1	0	0	27	85	0	0	1	0	0	1	0	13-19	secondary school	0	1	1	no	0	0	food insecure	1	1	0	0	early enronment	1	1
1	1	1	1	1	1	0	0	27	85	0	1	0	1	0	1	0	13-19	high shool or higher	1	1	1	yes	0	0	food secure	3	1	1	1	late enrollment	2	2
1	1	1	1	1	1	1	0	27	85	1	1	0	0	1	1	0	13-19	secondary school	1	1	1	yes	0	0	food insecure	2	1	1	0	early enronment	1	2
1	0	0	0	1	1	0	0	27	85	1	0	0	1	0	0	0	20-29	secondary school	0	1	1	no	0	0	food insecure	2	0	0	0	late enrollment	1	2
1	1	1	1	1	1	1	0	27	85	1	0	0	1	1	0	1	20-29	secondary school	1	1	1	yes	0	0	food secure	3	1	2	1	late enrollment	1	2
1	1	1	0	1	1	1	0	27	85	1	1	0	0	0	0	0	13-19	secondary school	0	1	1	no	1	1	food secure	3	1	2	1	late enrollment	2	2
1	1	1	0	1	1	0	0	27	85	1	0	0	1	0	1	0	13-19	high shool or higher	0	1	1	yes	1	1	food insecure	2	1	1	1	early enronment	2	2
0	1	1	1	1	1	1	0	27	85	0	0	1	0	0	0	0	13-19	secondary school	1	0	1	no	0	0	food secure	3	2	2	2	late enrollment	1	3
1	1	1	1	1	1	1	0	27	85	1	0	0	1	0	1	1	20-29	high shool or higher	0	1	1	yes	1	0	food secure	3	0	2	1	late enrollment	1	2
1	1	1	1	1	1	1	1	27	85	0	0	0	0	1	0	2	30-44	never attend school	0	1	1	no	0	0	food insecure	1	0	0	0	late enrollment	1	2
1	1	1	0	1	1	0	0	27	85	1	0	0	1	0	0	2	30-44	secondary school	0	1	1	no	0	0	food secure	3	1	0	1	late enrollment	1	2
0	0	1	1	1	0	0	0	27	85	0	0	1	1	0	0	1	20-29	secondary school	0	1	1	no	0	0	food insecure	2	1	1	1	early enronment	2	3
1	0	1	1	1	1	0	1	27	85	0	0	0	1	0	0	1	20-29	secondary school	0	1	1	no	1	1	food secure	2	1	2	2	early enronment	1	3
0	1	1	1	1	0	0	0	27	85	0	1	1	0	1	0	1	20-29	primary school	0	1	1	yes	0	0	food insecure	2	1	2	1	early enronment	1	1
1	1	1	0	1	1	1	0	27	85	0	0	0	1	0	0	0	13-19	secondary school	0	1	1	no	1	1	food secure	3	1	1	1	late enrollment	3	3
1	0	1	1	1	0	0	1	27	85	0	0	0	0	1	1	2	30-44	never attend school	0	1	1	no	1	0	food insecure	3	1	1	1	late enrollment	1	2
0	1	1	1	1	1	0	0	27	85	1	1	0	0	0	0	0	20-29	primary school	0	1	1	no	1	1	food secure	1	1	2	2	late enrollment	1	3
1	1	1	1	1	1	1	1	27	85	0	0	1	1	0	1	0	20-29	primary school	1	1	1	yes	1	0	food secure	3	2	2	1	late enrollment	1	3
0	0	0	0	1	1	0	0	27	85	1	1	0	1	0	0	1	20-29	primary school	0	1	1	yes	1	0	food secure	1	0	2	1	late enrollment	1	2
1	1	1	1	1	1	0	0	27	85	1	1	0	1	0	0	2	20-29	primary school	0	1	1	yes	1	1	food insecure	2	2	2	2	late enrollment	1	2
1	1	1	1	1	0	0	1	27	85	1	0	0	0	0	0	2	30-44	never attend school	0	1	1	no	0	0	food insecure	1	1	0	0	late enrollment	1	1
0	1	1	1	1	0	0	0	27	85	1	0	1	1	1	0	0	13-19	secondary school	0	1	1	yes	1	0	food insecure	1	1	1	1	early enronment	2	2
0	1	1	1	1	1	0	0	27	85	0	0	0	1	1	0	2	20-29	secondary school	0	1	1	no	1	0	food insecure	1	1	1	2	late enrollment	1	1
1	1	1	1	1	1	0	0	27	85	0	0	0	0	1	0	1	20-29	primary school	0	1	1	no	0	0	food insecure	1	1	1	1	late enrollment	1	2
0	1	1	1	0	0	1	0	27	85	0	1	0	1	1	1	0	13-19	primary school	0	1	1	yes	1	1	food insecure	1	2	1	1	late enrollment	1	2
1	1	1	1	1	0	0	0	27	85	1	1	1	1	0	1	2	30-44	primary school	0	1	1	yes	0	0	food secure	3	1	2	1	early enronment	1	2
1	0	1	0	1	1	0	0	27	85	0	1	0	0	0	0	2	30-44	primary school	0	1	1	no	0	0	food insecure	3	0	1	1	late enrollment	1	3
0	1	1	1	1	1	0	0	27	85	0	0	0	1	1	0	2	20-29	never attend school	0	1	1	no	1	0	food insecure	1	1	1	2	late enrollment	2	3
0	1	1	1	1	1	1	0	27	85	1	1	0	1	1	0	2	20-29	primary school	0	1	1	yes	0	0	food insecure	1	1	0	0	late enrollment	1	3
0	0	1	1	1	1	0	0	58	85	1	0	0	1	1	0	1	30-44	secondary school	0	1	1	yes	1	0	food secure	3	0	1	1	early enronment	2	3
0	0	1	1	1	1	0	0	58	85	1	0	0	1	1	1	0	20-29	never attend school	0	1	1	yes	0	0	food insecure	2	1	0	0	early enronment	1	2
0	1	1	1	1	1	0	0	58	85	1	0	1	1	0	1	0	13-19	secondary school	0	1	1	yes	0	0	food secure	1	2	2	2	early enronment	1	3
1	1	1	1	1	1	0	0	58	85	0	0	0	1	0	0	1	30-44	never attend school	0	1	1	no	1	1	food insecure	1	1	2	2	late enrollment	1	2
1	1	1	0	1	0	0	0	58	85	1	0	0	0	1	0	0	20-29	high shool or higher	0	1	1	no	0	0	food secure	3	1	0	0	late enrollment	3	3
0	0	1	1	1	1	0	0	58	85	0	0	0	1	1	1	0	13-19	secondary school	0	1	1	yes	1	1	food insecure	3	1	0	0	early enronment	3	2
1	1	1	1	1	1	0	0	58	85	0	1	0	0	0	1	0	13-19	secondary school	0	1	1	no	1	0	food secure	3	1	1	1	late enrollment	2	3
1	0	0	0	1	1	1	0	58	85	0	1	1	1	1	0	0	13-19	secondary school	0	1	1	yes	1	1	food insecure	2	1	1	1	early enronment	3	2
0	0	1	1	1	1	0	0	58	85	0	1	0	1	0	1	1	30-44	high shool or higher	0	1	1	yes	1	1	food secure	3	1	2	2	early enronment	3	3
1	1	1	1	1	0	1	0	58	85	0	0	0	0	0	0	0	20-29	secondary school	0	1	1	no	0	0	food insecure	3	1	2	2	early enronment	2	3
1	1	1	1	1	1	1	1	58	85	1	0	0	1	1	1	0	20-29	high shool or higher	0	1	1	yes	1	1	food secure	2	0	2	0	early enronment	3	2
1	0	0	0	1	1	0	0	58	85	0	0	0	0	0	0	0	20-29	primary school	0	0	1	no	0	0	food insecure	1	0	0	0	late enrollment	1	2
0	1	1	1	1	0	0	0	58	85	1	0	0	1	0	1	0	20-29	secondary school	0	1	1	yes	0	0	food secure	3	1	1	1	late enrollment	2	3
0	1	1	1	1	1	1	0	58	85	1	1	0	0	0	0	1	20-29	secondary school	1	0	1	no	1	0	food insecure	2	1	1	2	early enronment	2	3
1	1	0	1	1	0	0	0	58	85	1	0	0	0	0	1	1	20-29	never attend school	0	1	1	no	0	0	food secure	2	1	1	1	late enrollment	3	3
1	1	0	0	1	0	1	0	58	85	0	0	0	1	0	1	1	20-29	primary school	0	1	1	no	1	0	food secure	3	1	1	1	late enrollment	2	3
1	1	1	0	1	0	0	0	58	85	0	0	1	1	0	1	1	20-29	secondary school	0	1	1	yes	0	0	food secure	3	1	1	0	late enrollment	1	2
0	1	1	0	1	1	0	0	58	85	0	0	1	0	0	1	0	20-29	secondary school	0	1	1	no	1	0	food secure	3	0	1	0	early enronment	3	2
1	1	1	0	1	0	0	0	58	85	0	0	0	1	1	0	0	13-19	secondary school	0	1	1	no	0	0	food insecure	2	0	1	0	early enronment	1	1
1	1	1	1	0	1	1	0	58	85	0	1	0	0	0	1	2	20-29	secondary school	1	1	1	yes	0	0	food secure	3	1	1	0	late enrollment	1	2
1	1	1	1	1	0	0	0	58	85	0	1	0	1	0	1	0	20-29	primary school	0	1	1	yes	1	0	food secure	3	1	1	0	late enrollment	2	3
1	1	0	1	0	1	0	0	58	85	0	0	0	1	0	1	1	20-29	secondary school	0	1	1	no	0	0	food secure	3	1	1	1	early enronment	3	3
0	1	1	1	0	1	0	0	58	85	1	0	1	1	0	1	0	13-19	primary school	1	1	1	yes	0	0	food secure	2	1	1	0	late enrollment	3	3
0	1	1	0	1	0	1	0	58	85	0	1	0	1	0	0	0	13-19	secondary school	0	1	1	no	0	0	food secure	3	1	1	1	early enronment	2	2
0	1	1	1	1	1	0	0	58	85	1	0	1	1	1	1	0	13-19	secondary school	0	0	1	yes	0	0	food secure	3	1	0	0	early enronment	2	2
1	0	0	0	1	1	0	0	58	85	0	0	0	0	1	0	1	30-44	primary school	1	1	1	no	1	0	food secure	1	0	0	0	early enronment	1	1
1	1	1	0	1	0	0	1	58	85	1	0	0	1	1	1	2	30-44	secondary school	0	1	1	yes	0	0	food insecure	3	1	1	2	early enronment	1	2
0	1	1	1	1	1	1	0	58	85	0	0	1	1	0	1	2	30-44	secondary school	1	1	1	yes	1	0	food secure	2	1	0	0	early enronment	3	2
1	1	1	0	0	0	0	0	58	85	1	0	1	1	0	1	0	13-19	high shool or higher	1	1	1	yes	0	0	food secure	3	0	0	0	late enrollment	3	3
1	1	1	1	1	1	0	0	58	85	0	1	0	0	0	0	1	30-44	primary school	0	1	1	no	1	0	food secure	1	0	0	0	early enronment	2	1
1	1	1	1	1	1	1	0	73	85	0	1	0	1	0	1	2	20-29	secondary school	0	1	1	yes	0	0	food secure	3	2	1	1	late enrollment	1	2
1	1	1	1	1	0	0	0	73	85	1	1	0	1	0	0	0	13-19	primary school	0	1	1	yes	0	0	food secure	2	2	1	1	late enrollment	3	3
0	1	1	1	1	1	0	0	73	85	1	1	0	1	1	1	2	30-44	high shool or higher	0	1	1	yes	0	0	food secure	3	2	1	1	early enronment	3	3
1	1	1	1	1	1	1	0	73	85	0	0	1	0	0	1	1	20-29	primary school	0	1	1	no	1	0	food secure	2	2	1	1	early enronment	2	3
0	0	1	1	1	0	0	0	73	85	0	0	0	0	1	0	1	20-29	never attend school	0	1	1	no	0	0	food insecure	1	0	0	0	late enrollment	2	3
0	1	1	1	1	1	1	0	73	85	0	1	0	1	1	1	2	20-29	primary school	0	1	1	yes	0	0	food secure	2	1	1	1	late enrollment	3	3
1	1	1	1	1	1	0	0	73	85	0	0	0	1	0	0	2	20-29	secondary school	1	1	1	no	0	0	food secure	3	2	1	1	early enronment	1	3
1	1	1	1	1	0	1	0	73	85	0	0	1	1	0	0	2	20-29	secondary school	0	1	1	no	1	0	food secure	2	2	1	1	late enrollment	1	3
1	1	1	1	1	1	0	0	73	85	0	0	0	1	0	1	0	20-29	secondary school	0	1	1	no	0	0	food secure	3	2	1	1	late enrollment	1	2
1	1	1	1	1	1	1	0	73	85	0	0	0	1	0	1	0	20-29	secondary school	0	1	1	no	0	0	food secure	1	2	0	0	late enrollment	1	1
1	1	1	1	1	1	1	0	73	85	0	1	0	0	1	0	0	13-19	secondary school	0	1	1	no	1	0	food secure	2	2	1	1	late enrollment	3	3
1	1	1	1	1	1	0	0	73	85	0	0	1	1	0	1	0	13-19	primary school	0	1	1	yes	0	0	food insecure	1	2	1	1	late enrollment	2	3
0	1	1	1	1	1	0	0	73	85	1	0	0	1	0	1	1	20-29	secondary school	0	1	1	yes	1	0	food secure	2	1	1	1	early enronment	1	3
1	1	1	1	1	1	0	0	73	85	1	0	0	1	0	1	1	20-29	primary school	0	1	1	yes	0	0	food insecure	2	2	0	1	late enrollment	1	2
1	1	1	1	1	1	1	1	73	85	1	0	0	1	1	0	2	20-29	primary school	0	1	1	yes	0	0	food secure	3	2	2	2	late enrollment	2	1
1	1	1	1	1	0	0	0	73	85	0	0	1	1	0	1	0	13-19	high shool or higher	0	1	1	yes	0	0	food secure	2	0	0	0	early enronment	1	1
0	1	1	1	1	1	0	0	73	85	1	0	1	1	0	0	2	30-44	primary school	1	1	1	yes	1	1	food secure	2	1	1	1	late enrollment	2	2
1	1	1	1	1	1	0	0	73	85	1	0	0	1	0	0	0	13-19	secondary school	0	1	1	no	1	1	food secure	2	2	2	2	late enrollment	1	1
0	0	1	0	1	1	0	0	73	85	1	0	0	1	0	0	0	13-19	secondary school	0	1	1	no	0	0	food secure	3	1	0	0	early enronment	1	1
1	1	1	0	1	0	1	0	73	85	0	0	0	1	0	0	0	13-19	primary school	0	1	1	no	0	0	food insecure	1	2	2	2	early enronment	2	1
0	1	1	1	1	1	0	0	73	85	0	0	1	1	1	1	0	13-19	high shool or higher	1	1	1	yes	0	0	food secure	3	2	1	1	early enronment	3	3
0	1	1	1	1	1	0	0	73	85	0	1	0	1	0	0	1	20-29	secondary school	0	1	1	no	0	0	food insecure	1	0	1	2	late enrollment	1	2
1	1	1	1	1	0	0	0	73	85	0	0	0	1	0	1	2	20-29	high shool or higher	1	1	1	yes	0	0	food secure	3	0	1	2	early enronment	2	3
1	1	1	1	1	0	1	1	73	85	0	0	0	1	0	0	1	20-29	primary school	0	1	1	no	1	1	food secure	1	2	2	2	early enronment	1	1
0	1	1	1	1	0	0	0	73	85	0	0	0	1	1	1	0	20-29	never attend school	0	1	1	yes	0	0	food insecure	1	1	1	2	late enrollment	1	1
1	1	1	1	1	1	1	0	73	85	0	0	0	1	1	0	0	20-29	secondary school	0	1	1	no	0	0	food secure	3	2	1	1	early enronment	1	1
0	1	1	0	1	1	0	0	73	85	1	0	1	0	0	1	1	30-44	high shool or higher	0	1	1	yes	0	0	food secure	3	0	0	1	late enrollment	3	3
1	1	1	1	1	1	1	0	73	85	1	0	0	1	0	1	0	13-19	high shool or higher	0	1	1	yes	0	0	food secure	2	2	2	1	early enronment	2	1
1	1	1	1	0	0	0	0	73	85	0	0	0	1	1	0	0	13-19	secondary school	1	1	1	yes	1	0	food insecure	1	0	0	0	late enrollment	1	1
1	1	1	0	1	1	0	0	73	85	0	0	0	1	0	0	1	20-29	secondary school	0	1	1	no	1	0	food secure	2	1	2	1	early enronment	1	1
1	1	1	1	1	1	1	0	76	85	1	0	1	0	0	1	0	13-19	secondary school	0	1	1	yes	1	0	food secure	2	2	2	2	late enrollment	3	3
1	1	1	1	0	1	0	0	76	85	0	0	0	0	0	0	1	20-29	secondary school	0	1	1	no	0	0	food secure	3	1	1	1	early enronment	3	2
0	1	1	1	1	1	0	0	76	85	0	0	0	0	1	1	1	20-29	secondary school	0	1	1	no	0	0	food secure	2	1	2	1	late enrollment	2	3
1	0	0	0	1	1	0	0	76	85	1	0	0	1	0	1	1	20-29	primary school	0	1	1	yes	0	0	food secure	3	0	1	1	early enronment	2	1
1	0	0	1	1	0	1	0	76	85	0	0	0	0	1	0	2	30-44	never attend school	0	1	1	no	1	0	food secure	3	0	1	0	late enrollment	2	3
1	1	1	1	1	0	1	0	76	85	1	0	0	1	0	1	1	30-44	secondary school	1	1	1	yes	1	1	food secure	3	2	2	2	early enronment	3	3
1	1	1	1	1	1	1	0	76	85	1	0	0	0	0	0	0	13-19	secondary school	1	1	1	no	0	0	food secure	2	2	1	1	early enronment	1	1
1	0	0	0	1	1	1	0	76	85	0	0	0	0	0	1	2	20-29	secondary school	0	1	1	no	1	1	food secure	3	1	1	2	late enrollment	2	3
1	1	1	1	1	1	0	0	76	85	0	0	1	0	0	0	1	20-29	primary school	1	0	1	no	1	1	food secure	2	2	2	1	early enronment	2	3
1	1	1	1	1	1	0	0	76	85	0	1	1	1	1	1	0	13-19	secondary school	0	1	1	yes	0	0	food secure	3	1	1	2	late enrollment	3	3
0	1	1	1	1	1	1	0	76	85	0	0	1	1	0	1	0	13-19	secondary school	0	1	1	yes	0	0	food secure	3	2	1	1	early enronment	3	3
1	0	1	1	1	1	0	0	76	85	1	1	0	0	0	1	0	20-29	primary school	0	1	1	yes	0	0	food insecure	2	0	1	1	early enronment	2	2
1	0	1	1	1	1	0	0	76	85	0	0	0	1	0	0	1	20-29	never attend school	0	1	1	no	0	0	food insecure	1	2	2	2	late enrollment	1	2
1	1	1	1	1	1	1	0	76	85	1	1	1	0	1	1	1	20-29	high shool or higher	1	1	1	yes	0	0	food secure	3	2	2	2	early enronment	2	3
1	1	1	0	1	1	0	0	76	85	1	0	1	1	0	0	1	20-29	secondary school	0	1	1	yes	0	0	food secure	3	2	1	1	early enronment	1	3
1	1	1	1	1	1	0	0	76	85	1	0	0	0	0	1	1	20-29	secondary school	0	1	1	no	0	0	food secure	3	2	2	2	late enrollment	3	3
0	1	1	1	1	1	0	0	76	85	0	0	0	1	0	0	0	13-19	never attend school	0	1	1	no	0	0	food insecure	1	1	0	1	early enronment	2	3
1	1	1	1	1	0	0	0	76	85	0	0	0	1	1	1	1	30-44	high shool or higher	1	1	1	yes	0	0	food secure	3	1	1	2	late enrollment	3	3
1	1	1	1	1	1	0	0	76	85	0	0	0	0	0	1	2	20-29	secondary school	1	1	1	no	1	0	food secure	3	2	2	2	early enronment	2	3
0	1	1	1	1	1	0	0	76	85	0	0	1	1	0	1	0	13-19	high shool or higher	1	1	1	yes	0	0	food secure	3	2	2	1	early enronment	2	3
1	1	1	1	1	1	1	0	76	85	0	0	1	1	1	0	2	20-29	secondary school	1	1	1	yes	1	1	food insecure	1	1	1	1	early enronment	2	2
1	1	1	1	1	1	0	0	76	85	1	0	1	1	1	1	0	13-19	high shool or higher	0	1	1	yes	0	0	food secure	3	2	2	2	early enronment	3	3
1	1	1	1	1	0	1	0	76	85	1	0	1	0	1	1	0	13-19	primary school	1	1	1	yes	0	0	food insecure	1	0	2	2	early enronment	2	3
1	1	1	1	1	1	1	0	76	85	1	1	1	0	0	1	1	20-29	secondary school	1	1	1	yes	1	1	food secure	2	2	2	2	late enrollment	2	2
1	1	1	1	1	1	1	0	76	85	1	0	0	0	0	0	0	13-19	high shool or higher	0	1	1	no	0	0	food secure	3	2	1	2	early enronment	2	3
1	0	1	0	0	0	1	1	76	85	0	0	1	0	1	0	0	20-29	primary school	1	1	1	yes	0	0	food secure	1	0	1	0	early enronment	1	2
1	1	1	1	1	1	1	0	76	85	0	0	0	1	1	0	1	20-29	secondary school	0	1	1	no	1	1	food secure	2	1	2	1	early enronment	1	3
1	0	0	1	1	1	0	0	76	85	0	0	0	0	0	0	0	13-19	secondary school	0	1	1	no	1	0	food secure	2	0	2	1	early enronment	1	2
1	1	1	1	1	1	0	1	76	85	0	0	1	1	1	0	0	20-29	secondary school	0	1	1	yes	1	0	food secure	1	1	1	1	late enrollment	2	2
1	1	1	1	1	1	1	0	76	85	0	1	0	0	1	0	0	13-19	secondary school	1	1	1	yes	0	0	food secure	2	2	2	2	early enronment	3	3
1	1	1	0	1	0	0	0	92	85	0	0	1	1	0	1	1	20-29	secondary school	0	1	1	yes	0	0	food secure	2	1	1	0	early enronment	2	2
0	1	1	1	1	0	0	0	92	85	1	1	0	0	0	0	1	20-29	secondary school	0	1	1	no	1	0	food insecure	3	1	1	1	early enronment	2	1
0	1	1	1	1	0	0	0	92	85	0	0	1	1	1	1	2	20-29	secondary school	0	1	1	yes	0	0	food insecure	2	1	0	1	late enrollment	2	3
1	1	1	0	1	0	0	0	92	85	0	1	0	0	0	0	0	20-29	high shool or higher	0	1	1	no	0	0	food secure	3	1	1	1	late enrollment	2	1
1	0	1	1	1	0	0	0	92	85	0	0	1	1	0	0	0	13-19	secondary school	0	1	1	no	0	0	food insecure	2	0	0	1	late enrollment	1	1
1	1	1	1	0	0	0	0	92	85	1	0	0	1	0	1	2	20-29	secondary school	0	1	1	yes	0	0	food insecure	2	0	0	0	early enronment	1	1
1	1	1	1	1	1	0	0	92	85	0	0	0	1	0	1	2	20-29	secondary school	0	1	1	no	0	0	food insecure	2	2	1	0	late enrollment	1	3
1	1	1	1	1	1	1	1	92	85	0	1	0	0	1	0	1	20-29	primary school	0	1	1	no	0	0	food insecure	1	1	2	1	late enrollment	1	1
1	1	1	1	1	0	0	0	92	85	0	0	1	1	0	0	0	13-19	secondary school	1	1	1	yes	1	0	food secure	2	1	0	0	early enronment	2	3
1	1	1	1	1	0	0	0	92	85	1	1	0	1	0	0	1	20-29	secondary school	0	1	1	yes	0	0	food insecure	2	2	2	1	late enrollment	3	2
1	1	1	1	1	0	1	0	92	85	0	0	0	1	0	1	0	13-19	secondary school	1	1	1	yes	1	1	food insecure	1	2	2	2	early enronment	3	3
1	1	1	0	1	1	0	0	92	85	1	1	0	0	0	0	0	13-19	high shool or higher	0	1	1	no	1	1	food insecure	2	1	1	2	early enronment	2	3
0	0	1	0	1	0	0	0	92	85	1	1	0	0	1	1	1	20-29	secondary school	0	1	1	yes	0	0	food insecure	2	1	1	2	late enrollment	2	2
1	1	1	1	1	1	0	0	92	85	0	0	0	1	0	1	1	20-29	high shool or higher	0	1	1	no	0	0	food insecure	3	1	1	1	early enronment	2	3
1	0	0	0	1	1	0	0	92	85	1	0	0	1	0	0	0	20-29	primary school	0	1	1	no	0	1	food insecure	3	0	0	0	late enrollment	1	2
0	1	1	0	1	0	1	0	92	85	1	1	0	0	1	0	0	13-19	primary school	0	1	1	yes	0	0	food insecure	3	1	1	1	late enrollment	3	3
1	1	0	0	1	0	0	0	92	85	0	0	1	0	0	0	2	30-44	primary school	0	0	1	no	1	1	food insecure	1	1	0	1	late enrollment	1	2
1	1	1	1	0	0	0	0	92	85	0	0	0	1	0	0	0	20-29	secondary school	1	1	1	no	0	0	food insecure	1	0	0	0	late enrollment	1	1
1	1	1	1	1	0	0	0	92	85	0	1	0	0	0	0	1	20-29	secondary school	0	1	1	no	0	0	food insecure	1	1	1	1	early enronment	1	2
0	1	1	1	1	0	0	0	92	85	0	1	1	0	1	1	2	20-29	secondary school	0	1	1	yes	1	1	food insecure	2	1	1	0	early enronment	2	1
1	0	0	0	1	1	1	0	92	85	0	1	0	1	0	0	0	13-19	never attend school	0	1	1	no	0	0	food insecure	1	0	1	1	early enronment	2	1
0	0	0	0	0	1	0	0	92	85	0	0	1	0	0	0	1	13-19	primary school	0	1	1	no	0	0	food insecure	1	0	1	1	late enrollment	1	2
1	1	1	1	1	0	0	0	92	85	1	0	0	0	0	1	1	20-29	primary school	0	1	1	no	0	0	food insecure	1	0	1	1	early enronment	1	2
1	1	1	1	1	1	0	0	92	85	0	1	0	1	0	1	2	20-29	secondary school	0	1	1	yes	1	1	food insecure	1	1	1	0	late enrollment	1	1
1	1	1	0	1	0	0	0	92	85	0	0	0	1	1	1	1	30-44	secondary school	0	1	1	yes	1	1	food secure	3	0	1	1	late enrollment	2	3
1	0	0	0	1	0	1	0	92	85	0	0	1	0	0	1	0	20-29	high shool or higher	0	1	1	no	0	0	food secure	3	1	2	2	early enronment	2	3
1	0	0	0	1	0	0	0	92	85	1	0	0	0	1	1	0	13-19	primary school	0	1	1	yes	1	0	food insecure	2	1	0	0	late enrollment	1	2
1	0	1	0	0	0	0	0	92	85	0	0	1	0	1	1	1	20-29	primary school	0	1	1	yes	1	1	food insecure	2	0	0	1	early enronment	2	2
0	1	1	1	0	1	0	0	92	85	1	0	0	1	1	1	2	30-44	primary school	1	1	1	yes	1	1	food insecure	3	1	1	2	late enrollment	2	3
1	0	1	0	1	0	0	0	92	85	0	0	0	0	0	0	2	20-29	primary school	0	1	1	no	1	1	food insecure	1	1	1	0	late enrollment	1	2

## Sheet: RDW variables' name
	variable name	variable label
1	tcode	cluster
2	ATpaird	geographic district
3	moage_cat	maternal age categories
4	moeducat	moeducat maternal education categories
5	nochild1	parity
6	IFAv	number of IFA tablet consummed during pregnancy
7	calciv	number of calcium tablet consummed during pregnancy
8	free_IFA	get IFA free
9	free_calci	get calcium free
10	FI2cat	Food security
11	know_IFA_cat	knowledge of IFA
12	know_ca_cat	knowledge of calcium
13	IFA_fa	support from other family member - taking IFA
14	calci_fa	support from other family member - taking calcium
15	ANC_t1	prenatal care timing
16	ANC_1	total prenatal visits
17	h_perception3	support from husband
18	ses3	3 quantiles of ses
19	knowIFAv	knowledge of number IFA tablet consumme
20	knowcalciv	knowledge of number calcium tablet consumme

## Sheet: RDW Data
tcode	ATpaird	moage_cat	moeducat	nochild1	IFAv	calciv	free_IFA	free_calci	FI2cat	know_IFA_cat	know_ca_cat	IFA_fa	calci_fa	ANC_t1	ANC_1	h_perception3	ses3	knowIFAv	knowcalciv
61	49	30-44	never attend school	3	60	0	1	0	food insecure	know-med	1	fa-no	0	q2	Less than 4 times	hsu-low	1	150	150
61	49	13-19	secondary school	1	0	0	0	0	food secure	know-med	2	fa-no	0	q2	Less than 4 times	hsu-med	2	90	90
61	49	20-29	primary school	2	0	20	0	0	food insecure	know-med	2	fa-no	0	q2	Less than 4 times	hsu-med	1	150	150
61	49	20-29	secondary school	3	0	0	0	0	food insecure	know-med	1	fa-no	0	q2	Less than 4 times	hsu-low	1	150	150
61	49	20-29	primary school	2	120	0	0	0	food insecure	know-low	1	fa-yes	0	q2	Less than 4 times	hsu-med	3	210	210
61	49	20-29	secondary school	3	70	70	0	0	food secure	know-med	1	fa-no	0	q2	more than 4 times	hsu-high	3	180	180
61	49	20-29	secondary school	2	0	0	0	0	food secure	know-med	2	fa-no	0	q3	Less than 4 times	hsu-med	2	180	180
61	49	20-29	secondary school	2	30	60	1	0	food insecure	know-med	2	fa-no	0	q3	Less than 4 times	hsu-high	1	90	90
61	49	20-29	high shool or higher	2	150	150	0	0	food secure	know-med	2	fa-no	0	q1	more than 4 times	hsu-high	1	210	120
61	49	13-19	secondary school	1	90	50	1	0	food secure	know-high	2	fa-no	0	q1	Less than 4 times	hsu-high	1	210	210
61	49	20-29	primary school	2	150	150	0	0	food insecure	know-med	2	fa-no	0	q1	more than 4 times	hsu-med	1	150	150
61	49	30-44	never attend school	3	20	30	1	0	food insecure	know-med	2	fa-no	0	q2	more than 4 times	hsu-med	1	180	180
61	49	30-44	primary school	3	30	30	1	1	food secure	know-low	0	fa-no	0	q2	Less than 4 times	hsu-low	1	90	90
61	49	20-29	primary school	1	120	120	1	1	food insecure	know-med	2	fa-no	0	q2	more than 4 times	hsu-low	1	300	300
61	49	13-19	secondary school	1	50	30	0	0	food secure	know-med	1	fa-no	0	q1	more than 4 times	hsu-low	3	180	30
61	49	20-29	primary school	2	150	100	1	1	food secure	know-high	2	fa-no	0	q1	more than 4 times	hsu-med	2	240	180
61	49	13-19	secondary school	1	20	20	1	1	food secure	know-med	1	fa-no	0	q2	Less than 4 times	hsu-med	3	150	150
61	49	30-44	primary school	3	100	60	1	1	food insecure	know-low	0	fa-no	0	q3	Less than 4 times	hsu-med	2	120	150
61	49	13-19	high shool or higher	1	300	150	0	0	food secure	know-low	2	fa-no	0	q3	Less than 4 times	hsu-med	2	120	120
61	49	30-44	primary school	3	130	130	1	1	food insecure	know-low	1	fa-no	0	q2	Less than 4 times	hsu-low	1	180	180
61	49	30-44	never attend school	3	0	0	0	0	food insecure	know-med	2	fa-no	0	q2	Less than 4 times	hsu-low	1	150	150
61	49	20-29	secondary school	2	90	0	1	0	food secure	know-high	2	fa-yes	0	q2	Less than 4 times	hsu-med	3	90	90
61	49	20-29	primary school	2	100	40	1	0	food insecure	know-med	2	fa-no	0	q2	more than 4 times	hsu-high	1	90	90
61	49	20-29	primary school	1	90	50	1	1	food insecure	know-high	2	fa-no	0	q2	more than 4 times	hsu-high	1	150	150
61	49	20-29	primary school	2	120	80	1	1	food secure	know-high	2	fa-no	0	q1	more than 4 times	hsu-high	2	180	180
61	49	20-29	primary school	3	40	30	0	0	food secure	know-med	1	fa-no	0	q2	Less than 4 times	hsu-high	1	120	120
61	49	13-19	secondary school	1	100	50	0	0	food insecure	know-med	1	fa-no	0	q1	Less than 4 times	hsu-med	1	120	120
61	49	20-29	primary school	2	105	100	0	0	food secure	know-med	1	fa-no	0	q1	more than 4 times	hsu-high	3	150	150
61	49	20-29	primary school	1	60	60	0	0	food insecure	know-low	1	fa-no	0	q1	more than 4 times	hsu-med	1	90	120
61	49	20-29	primary school	2	120	20	0	0	food secure	know-med	1	fa-yes	0	q3	Less than 4 times	hsu-high	1	120	150
61	49	13-19	never attend school	2	40	20	0	0	food insecure	know-high	0	fa-no	0	q1	Less than 4 times	hsu-low	2	270
61	49	20-29	secondary school	2	120	120	1	1	food secure	know-med	2	fa-no	0	q2	Less than 4 times	hsu-high	1	270	270
61	49	13-19	primary school	1	80	70	0	0	food insecure	know-low	1	fa-no	0	q3	Less than 4 times	hsu-med	1	90	90
61	49	20-29	secondary school	1	30	0	1	0	food insecure	know-med	0	fa-no	0	q3	Less than 4 times	hsu-med	2
61	49	20-29	primary school	2	0	0	0	0	food secure	know-low	0	fa-no	0	q2	Less than 4 times	hsu-low	1
61	49	20-29	primary school	3	30	30	1	1	food secure	know-med	1	fa-no	0	q2	Less than 4 times	hsu-med	1	150	150
61	49	20-29	never attend school	1	0	0	0	0	food secure	know-med	1	fa-no	0	q3	Less than 4 times	hsu-high	1
61	49	20-29	never attend school	3	0	90	0	1	food secure	know-high	2	fa-no	0	q3	Less than 4 times	hsu-med	2	90	90
61	49	20-29	high shool or higher	1	115	90	0	0	food secure	know-med	2	fa-no	0	q3	Less than 4 times	hsu-med	3	120	90
61	49	20-29	secondary school	1	115	100	1	1	food secure	know-med	1	fa-no	0	q2	Less than 4 times	hsu-med	3	90	120
61	49	20-29	primary school	2	0	0	0	0	food insecure	know-low	0	fa-no	0	q3	Less than 4 times	hsu-low	3
61	49	13-19	never attend school	1	0	0	0	0	food insecure	know-low	0	fa-no	0	q3	Less than 4 times	hsu-low	1
61	49	20-29	primary school	2	0	0	0	0	food secure	know-med	0	fa-no	0	q3	Less than 4 times	hsu-med	3	240	90
61	49	20-29	primary school	1	150	0	1	0	food secure	know-med	0	fa-no	0	q1	more than 4 times	hsu-med	3	150
61	49	13-19	secondary school	1	0	0	0	0	food secure	know-low	0	fa-no	0	q3	Less than 4 times	hsu-low	3	150	150
61	49	20-29	primary school	3	0	0	0	0	food secure	know-high	0	fa-no	0	q3	Less than 4 times	hsu-med	1	90
61	49	20-29	primary school	1	40	0	1	0	food secure	know-med	2	fa-no	0	q3	Less than 4 times	hsu-high	1	180	180
61	49	20-29	primary school	3	0	0	0	0	food insecure	know-low	0	fa-no	0	q3	Less than 4 times	hsu-med	1
61	49	20-29	primary school	1	0	0	0	0	food secure	know-low	0	fa-no	0	q3	Less than 4 times	hsu-low	3
61	49	20-29	primary school	2	0	0	0	0	food secure	know-med	0	fa-no	0	q3	Less than 4 times	hsu-med	2	180
61	49	20-29	primary school	3	130	120	0	0	food secure	know-low	0	fa-no	0	q3	Less than 4 times	hsu-med	3	210	210
61	49	30-44	never attend school	2	0	0	0	0	food insecure	know-high	2	fa-no	0	q1	more than 4 times	hsu-high	1	300	300
61	49	13-19	high shool or higher	1	90	90	0	0	food secure	know-med	2	fa-no	0	q3	Less than 4 times	hsu-high	2	120	120
61	49	20-29	primary school	3	60	0	1	0	food insecure	know-med	0	fa-no	0	q2	more than 4 times	hsu-med	1	150
61	49	20-29	secondary school	3	60	20	1	1	food insecure	know-high	1	fa-no	0	q1	more than 4 times	hsu-med	1	120	90
61	49	20-29	secondary school	2	90	90	1	1	food secure	know-high	2	fa-no	0	q2	more than 4 times	hsu-high	2	120	120
61	49	20-29	primary school	2	40	90	0	0	food secure	know-med	0	fa-no	0	q2	more than 4 times	hsu-high	1	180	150
61	49	20-29	high shool or higher	1	30	20	0	0	food secure	know-med	0	fa-no	0	q1	more than 4 times	hsu-high	1	150	150
61	49	13-19	secondary school	1	80	50	1	0	food insecure	know-med	2	fa-no	0	q2	Less than 4 times	hsu-high	2	240	90
61	49	13-19	high shool or higher	1	50	0	1	0	food secure	know-med	2	fa-no	0	q2	Less than 4 times	hsu-low	3	150
61	49	30-44	never attend school	2	120	80	0	0	food secure	know-med	2	fa-no	0	q2	more than 4 times	hsu-high	3	180	90
61	49	20-29	primary school	2	0	7	0	0	food secure	know-low	0	fa-no	0	q1	more than 4 times	hsu-low	2
61	49	13-19	secondary school	1	150	100	1	1	food secure	know-high	1	fa-no	0	q1	more than 4 times	hsu-med	2	120	120
61	49	30-44	primary school	2	30	100	1	1	food insecure	know-med	0	fa-no	0	q2	Less than 4 times	hsu-med	1	150	150
61	49	20-29	never attend school	2	0	0	0	0	food insecure	know-low	0	fa-no	0	q2	Less than 4 times	hsu-low	1
61	49	30-44	high shool or higher	3	60	20	1	1	food secure	know-high	2	fa-no	0	q2	Less than 4 times	hsu-med	3	300	300
61	49	20-29	secondary school	2	180	180	1	1	food secure	know-high	2	fa-no	0	q2	more than 4 times	hsu-med	1	180	180
61	49	20-29	secondary school	2	0	20	0	1	food secure	know-med	2	fa-no	0	q1	more than 4 times	hsu-low	3	120	150
61	49	30-44	high shool or higher	2	290	210	0	0	food secure	know-high	2	fa-no	0	q2	more than 4 times	hsu-high	3	240	180
61	49	30-44	never attend school	3	60	10	1	1	food secure	know-high	1	fa-no	0	q2	more than 4 times	hsu-med	1	150	150
61	49	13-19	secondary school	1	0	0	0	0	food secure	know-low	1	fa-no	0	q2	Less than 4 times	hsu-low	3
61	49	13-19	primary school	1	110	110	1	1	food insecure	know-med	2	fa-yes	0	q1	Less than 4 times	hsu-high	1	120	120
61	49	20-29	primary school	2	100	100	0	0	food secure	know-high	1	fa-no	0	q2	Less than 4 times	hsu-high	3	300	240
61	49	30-44	never attend school	3	80	80	1	1	food insecure	know-med	1	fa-no	0	q2	more than 4 times	hsu-high	1	300	300
61	49	13-19	primary school	1	70	50	1	1	food secure	know-high	2	fa-no	0	q1	more than 4 times	hsu-med	3	180	180
61	49	20-29	secondary school	1	90	40	1	1	food secure	know-high	1	fa-no	0	q1	more than 4 times	hsu-med	1	150	150
61	49	13-19	secondary school	1	130	120	1	1	food insecure	know-low	1	fa-no	0	q1	Less than 4 times	hsu-low	1	90	150
61	49	20-29	primary school	3	0	0	0	0	food insecure	know-med	1	fa-no	0	q3	Less than 4 times	hsu-med	2	90	120
61	49	20-29	never attend school	3	150	150	1	0	food insecure	know-med	2	fa-no	1	q2	Less than 4 times	hsu-med	2	150	150
61	49	13-19	primary school	1	120	120	1	1	food insecure	know-med	0	fa-no	0	q3	Less than 4 times	hsu-high	1	120	210
61	49	13-19	secondary school	1	210	80	0	0	food secure	know-med	1	fa-no	0	q1	more than 4 times	hsu-med	1	180	180
61	49	13-19	secondary school	1	120	120	1	1	food secure	know-high	2	fa-yes	1	q1	more than 4 times	hsu-high	3	150	150
61	49	20-29	secondary school	2	30	6	1	0	food secure	know-high	2	fa-no	0	q1	more than 4 times	hsu-high	2	120	120
61	49	20-29	secondary school	2	100	150	1	1	food insecure	know-high	2	fa-no	0	q1	more than 4 times	hsu-low	2	60	60
61	49	20-29	primary school	2	0	0	0	0	food insecure	know-low	0	fa-no	0	q3	Less than 4 times	hsu-low	1
61	49	20-29	secondary school	3	30	30	0	0	food secure	know-high	2	fa-no	0	q1	more than 4 times	hsu-high	2	240	30
61	49	20-29	high shool or higher	1	180	180	1	1	food insecure	know-high	2	fa-no	0	q1	more than 4 times	hsu-high	2	180	180
61	49	20-29	never attend school	2	40	20	1	0	food insecure	know-high	2	fa-no	0	q1	more than 4 times	hsu-low	1	120	90
61	49	20-29	primary school	1	40	30	1	1	food secure	know-high	2	fa-yes	0	q1	more than 4 times	hsu-low	1	120	120
61	49	30-44	primary school	1	100	100	0	1	food insecure	know-high	2	fa-no	0	q1	more than 4 times	hsu-high	1	150	150
61	49	20-29	high shool or higher	2	270	270	0	0	food secure	know-high	2	fa-no	0	q1	more than 4 times	hsu-high	3	30	30
61	49	20-29	never attend school	2	180	180	1	1	food insecure	know-med	1	fa-no	0	q1	more than 4 times	hsu-med	3	90	90
61	49	30-44	never attend school	3	80	70	1	1	food insecure	know-med	1	fa-no	0	q1	more than 4 times	hsu-med	1	150	150
61	49	30-44	secondary school	3	60	60	0	0	food secure	know-low	1	fa-no	0	q1	more than 4 times	hsu-high	3
61	49	30-44	secondary school	3	40	40	0	0	food secure	know-high	2	fa-no	0	q1	Less than 4 times	hsu-high	2	150	150
61	49	13-19	secondary school	1	150	75	1	1	food secure	know-med	2	fa-no	0	q2	more than 4 times	hsu-med	2	240	240
61	49	20-29	primary school	3	0	0	0	0	food insecure	know-low	0	fa-no	0	q3	Less than 4 times	hsu-low	2
61	49	30-44	never attend school	3	50	50	1	1	food secure	know-high	2	fa-no	0	q1	more than 4 times	hsu-high	2	150	150
61	49	30-44	primary school	3	80	80	1	1	food secure	know-high	2	fa-no	0	q1	more than 4 times	hsu-high	2	150	150
61	49	20-29	never attend school	2	180	150	1	1	food insecure	know-med	1	fa-no	0	q1	more than 4 times	hsu-med	1	60	270
77	49	13-19	high shool or higher	1	20	20	0	0	food secure	know-high	1	fa-no	0	q2	more than 4 times	hsu-med	3	300
77	49	20-29	high shool or higher	1	45	45	0	0	food insecure	know-high	2	fa-no	0	q2	more than 4 times	hsu-med	2	270	240
77	49	13-19	secondary school	1	120	120	0	0	food insecure	know-med	0	fa-yes	1	q2	Less than 4 times	hsu-low	2
77	49	20-29	secondary school	3	200	0	1	0	food insecure	know-med	1	fa-no	0	q2	more than 4 times	hsu-low	1	150	150
77	49	13-19	secondary school	1	90	60	1	1	food insecure	know-low	1	fa-no	0	q1	more than 4 times	hsu-med	1	150	150
77	49	13-19	secondary school	1	90	90	1	0	food insecure	know-high	1	fa-no	0	q1	more than 4 times	hsu-high	2	120	120
77	49	20-29	secondary school	2	60	0	1	0	food insecure	know-low	1	fa-no	0	q2	Less than 4 times	hsu-high	2	60	60
77	49	20-29	primary school	1	50	0	1	0	food insecure	know-low	1	fa-no	0	q2	more than 4 times	hsu-low	1	180	180
77	49	20-29	high shool or higher	1	150	150	0	0	food secure	know-high	2	fa-no	0	q1	Less than 4 times	hsu-med	3	210	210
77	49	20-29	high shool or higher	1	120	50	1	1	food secure	know-high	1	fa-no	0	q2	more than 4 times	hsu-high	3	120	120
77	49	13-19	primary school	1	210	0	1	0	food insecure	know-med	1	fa-no	0	q1	more than 4 times	hsu-high	1	240	240
77	49	20-29	secondary school	2	168	170	0	0	food insecure	know-med	1	fa-no	0	q2	more than 4 times	hsu-high	1	150	150
77	49	20-29	secondary school	2	0	0	0	0	food secure	know-med	0	fa-no	0	q2	more than 4 times	hsu-high	3	150	150
77	49	20-29	secondary school	2	50	40	0	0	food insecure	know-high	1	fa-no	0	q2	more than 4 times	hsu-high	2	120	120
77	49	20-29	secondary school	2	150	150	0	0	food insecure	know-high	1	fa-no	0	q2	Less than 4 times	hsu-med	2	210	210
77	49	30-44	high shool or higher	2	90	90	1	0	food insecure	know-high	2	fa-no	1	q1	more than 4 times	hsu-med	3	210	210
77	49	20-29	high shool or higher	1	210	200	1	0	food secure	know-high	0	fa-no	0	q2	more than 4 times	hsu-high	3	210	150
77	49	30-44	primary school	3	150	12	0	0	food insecure	know-high	2	fa-no	0	q1	more than 4 times	hsu-high	1	300	300
77	49	20-29	never attend school	2	10	0	0	0	food insecure	know-high	0	fa-no	0	q1	more than 4 times	hsu-med	1	300
77	49	13-19	secondary school	1	30	25	1	1	food secure	know-low	2	fa-no	0	q1	more than 4 times	hsu-med	1	120	120
77	49	20-29	high shool or higher	1	180	90	1	1	food insecure	know-high	2	fa-no	0	q1	Less than 4 times	hsu-high	3	150	150
77	49	30-44	secondary school	3	2	210	0	0	food insecure	know-high	2	fa-no	0	q2	more than 4 times	hsu-high	2	210	210
77	49	30-44	primary school	3	120	120	1	1	food insecure	know-med	2	fa-no	0	q2	Less than 4 times	hsu-med	2	300	300
77	49	20-29	secondary school	2	130	150	1	1	food insecure	know-high	2	fa-no	0	q2	more than 4 times	hsu-med	1	150	150
77	49	13-19	high shool or higher	1	210	90	0	0	food insecure	know-high	2	fa-yes	1	q1	more than 4 times	hsu-high	2	210	90
77	49	13-19	high shool or higher	1	180	90	1	1	food insecure	know-high	2	fa-no	0	q2	more than 4 times	hsu-med	3	180	90
77	49	20-29	secondary school	1	90	90	1	1	food insecure	know-med	1	fa-no	0	q1	more than 4 times	hsu-med	2	150	150
77	49	20-29	secondary school	2	35	30	0	0	food insecure	know-med	2	fa-no	0	q1	more than 4 times	hsu-med	1	120	210
77	49	20-29	primary school	3	240	240	0	0	food insecure	know-high	2	fa-no	0	q2	more than 4 times	hsu-low	2	180	180
77	49	20-29	primary school	1	90	60	1	1	food insecure	know-high	2	fa-no	0	q1	more than 4 times	hsu-low	1	120	120
77	49	30-44	high shool or higher	1	2	150	0	0	food secure	know-high	2	fa-no	0	q1	more than 4 times	hsu-med	3	210	210
77	49	20-29	high shool or higher	1	150	130	1	0	food secure	know-high	2	fa-yes	1	q1	more than 4 times	hsu-high	3	300	300
77	49	20-29	secondary school	2	100	60	1	1	food insecure	know-high	1	fa-no	0	q1	more than 4 times	hsu-med	1	300	300
77	49	20-29	high shool or higher	2	120	120	1	1	food insecure	know-med	2	fa-no	0	q1	more than 4 times	hsu-low	2	150	150
77	49	20-29	secondary school	3	120	120	0	0	food insecure	know-med	1	fa-no	0	q2	Less than 4 times	hsu-med	2	120	60
77	49	20-29	secondary school	2	120	120	0	0	food secure	know-high	2	fa-no	0	q1	more than 4 times	hsu-high	3	120	120
77	49	20-29	high shool or higher	1	2	2	0	0	food insecure	know-high	2	fa-no	0	q1	more than 4 times	hsu-high	3	210	210
77	49	20-29	high shool or higher	2	120	120	1	1	food secure	know-high	2	fa-no	0	q1	more than 4 times	hsu-low	2	150	150
77	49	20-29	high shool or higher	1	180	180	1	1	food secure	know-high	1	fa-no	0	q2	more than 4 times	hsu-med	3	150	150
77	49	20-29	high shool or higher	1	90	90	1	1	food secure	know-med	1	fa-no	0	q2	more than 4 times	hsu-med	3	180	180
77	49	20-29	never attend school	1	150	150	1	1	food insecure	know-high	1	fa-no	0	q2	more than 4 times	hsu-low	2	150	150
77	49	20-29	high shool or higher	2	90	90	1	1	food secure	know-high	2	fa-no	0	q2	more than 4 times	hsu-med	3	150	150
77	49	20-29	secondary school	1	150	120	1	1	food insecure	know-med	1	fa-no	0	q2	more than 4 times	hsu-high	2	180	180
77	49	20-29	secondary school	2	110	110	1	1	food secure	know-high	2	fa-no	0	q1	more than 4 times	hsu-med	3	270	270
77	49	20-29	high shool or higher	1	120	120	1	1	food secure	know-med	1	fa-no	0	q2	more than 4 times	hsu-high	3	180	180
77	49	20-29	primary school	2	0	0	0	0	food insecure	know-low	0	fa-no	0	q3	Less than 4 times	hsu-low	1
77	49	20-29	primary school	1	120	120	1	1	food secure	know-med	1	fa-no	0	q1	Less than 4 times	hsu-med	3	180	180
77	49	20-29	primary school	1	120	120	1	1	food insecure	know-high	1	fa-no	0	q2	more than 4 times	hsu-low	2	270
77	49	20-29	primary school	1	90	90	1	1	food insecure	know-med	1	fa-no	0	q2	more than 4 times	hsu-low	1	150	150
77	49	20-29	high shool or higher	1	180	180	0	1	food secure	know-high	1	fa-yes	1	q2	Less than 4 times	hsu-med	3	270	150
77	49	20-29	secondary school	1	60	60	1	1	food secure	know-med	1	fa-no	0	q1	more than 4 times	hsu-med	1	120	120
77	49	20-29	high shool or higher	1	70	60	1	1	food insecure	know-med	1	fa-no	0	q1	more than 4 times	hsu-med	3	150	150
77	49	20-29	high shool or higher	2	120	120	0	0	food secure	know-high	1	fa-no	0	q2	more than 4 times	hsu-high	3	180	180
77	49	20-29	never attend school	1	150	80	1	1	food insecure	know-high	1	fa-no	0	q1	more than 4 times	hsu-med	1	300	270
77	49	13-19	secondary school	1	180	100	1	1	food insecure	know-low	1	fa-no	0	q2	more than 4 times	hsu-high	2	180	180
77	49	20-29	secondary school	2	150	10	1	1	food secure	know-med	1	fa-no	0	q1	more than 4 times	hsu-med	3	180	180
77	49	13-19	high shool or higher	1	110	80	1	0	food insecure	know-high	1	fa-no	0	q1	more than 4 times	hsu-low	2	150	150
77	49	20-29	secondary school	2	2	2	1	1	food secure	know-med	1	fa-no	0	q2	more than 4 times	hsu-high	2	210	210
77	49	13-19	secondary school	1	120	120	1	1	food secure	know-med	1	fa-no	0	q1	more than 4 times	hsu-high	3	180	180
77	49	13-19	high shool or higher	1	60	60	1	1	food secure	know-high	1	fa-no	0	q1	more than 4 times	hsu-high	3	90	90
77	49	20-29	secondary school	2	150	110	0	0	food secure	know-low	2	fa-no	0	q2	more than 4 times	hsu-med	2	180	180
77	49	13-19	high shool or higher	1	130	240	0	0	food secure	know-high	2	fa-no	0	q1	more than 4 times	hsu-high	3	270	270
77	49	20-29	high shool or higher	1	10	10	0	0	food secure	know-high	1	fa-no	0	q2	more than 4 times	hsu-med	3	150	150
77	49	20-29	secondary school	2	0	0	0	0	food secure	know-med	1	fa-no	0	q2	more than 4 times	hsu-med	2	150	150
77	49	20-29	high shool or higher	1	150	150	1	0	food insecure	know-high	2	fa-no	0	q1	more than 4 times	hsu-high	1	120	120
77	49	20-29	high shool or higher	1	90	150	0	0	food secure	know-high	2	fa-yes	1	q1	more than 4 times	hsu-med	3	120	120
77	49	13-19	secondary school	1	150	120	0	0	food secure	know-med	1	fa-no	0	q1	more than 4 times	hsu-high	1	180	180
77	49	20-29	secondary school	2	40	10	0	0	food secure	know-high	1	fa-no	0	q1	more than 4 times	hsu-med	1	270	240
77	49	30-44	never attend school	2	15	30	0	0	food insecure	know-low	0	fa-no	0	q2	more than 4 times	hsu-med	1
77	49	13-19	high shool or higher	1	90	90	0	0	food secure	know-low	1	fa-yes	1	q2	more than 4 times	hsu-med	2	180	180
77	49	13-19	secondary school	1	50	20	0	0	food insecure	know-high	2	fa-no	0	q1	more than 4 times	hsu-high	3	300	210
77	49	20-29	secondary school	2	1	30	0	0	food insecure	know-high	2	fa-no	0	q1	more than 4 times	hsu-med	1	240	210
77	49	20-29	primary school	2	50	30	1	1	food insecure	know-high	1	fa-no	0	q1	more than 4 times	hsu-med	1	120	120
77	49	20-29	primary school	2	60	0	1	0	food secure	know-high	2	fa-no	0	q2	more than 4 times	hsu-med	2	270	270
77	49	13-19	high shool or higher	1	120	120	1	1	food secure	know-med	1	fa-no	0	q1	more than 4 times	hsu-med	3	120	120
77	49	20-29	secondary school	1	180	240	0	0	food secure	know-high	1	fa-no	0	q1	more than 4 times	hsu-high	3	210	210
77	49	30-44	primary school	2	240	240	0	0	food insecure	know-high	2	fa-no	0	q1	more than 4 times	hsu-high	2	210	210
77	49	20-29	high shool or higher	1	120	120	0	0	food secure	know-med	2	fa-no	0	q1	more than 4 times	hsu-med	3	210	210
77	49	20-29	secondary school	3	0	15	0	1	food insecure	know-med	1	fa-no	0	q1	Less than 4 times	hsu-med	3	180	180
77	49	20-29	primary school	2	210	210	1	1	food insecure	know-med	2	fa-no	0	q1	more than 4 times	hsu-high	1	240	240
77	49	20-29	high shool or higher	1	150	150	1	1	food insecure	know-high	2	fa-no	0	q1	more than 4 times	hsu-high	2	180	180
77	49	13-19	high shool or higher	1	120	120	0	0	food insecure	know-high	2	fa-no	0	q1	more than 4 times	hsu-high	2	270	270
77	49	20-29	primary school	1	80	40	0	0	food insecure	know-med	2	fa-no	0	q1	more than 4 times	hsu-med	1	270	270
77	49	13-19	secondary school	1	120	50	1	1	food secure	know-med	2	fa-no	0	q2	more than 4 times	hsu-low	3	300	300
77	49	20-29	never attend school	2	150	150	1	1	food insecure	know-high	2	fa-no	0	q2	more than 4 times	hsu-high	1	150	150
77	49	30-44	never attend school	3	120	0	1	0	food insecure	know-high	1	fa-no	0	q2	more than 4 times	hsu-low	2	120	120
77	49	20-29	secondary school	1	15	0	1	0	food insecure	know-med	1	fa-no	0	q2	more than 4 times	hsu-med	3	180	90
77	49	20-29	secondary school	2	0	0	0	0	food insecure	know-med	1	fa-no	0	q1	more than 4 times	hsu-low	1	120	120
77	49	30-44	never attend school	3	80	90	1	1	food insecure	know-low	2	fa-no	0	q2	more than 4 times	hsu-low	1		270
77	49	13-19	secondary school	1	30	20	1	0	food insecure	know-med	1	fa-no	0	q2	more than 4 times	hsu-low	1	150	90
77	49	30-44	primary school	3	180	180	1	1	food insecure	know-low	1	fa-no	0	q1	more than 4 times	hsu-low	2	150	150
77	49	20-29	secondary school	2	60	60	1	1	food secure	know-med	1	fa-no	0	q3	Less than 4 times	hsu-med	2
77	49	20-29	secondary school	1	0	0	0	0	food insecure	know-med	1	fa-no	0	q1	more than 4 times	hsu-med	2	180	180
77	49	20-29	high shool or higher	1	60	60	1	1	food secure	know-high	2	fa-no	0	q2	more than 4 times	hsu-low	3	270	270
77	49	13-19	secondary school	1	60	60	1	1	food insecure	know-high	2	fa-no	0	q1	more than 4 times	hsu-high	1	150	150
77	49	20-29	primary school	2	100	100	1	1	food insecure	know-high	2	fa-no	0	q1	more than 4 times	hsu-med	1	270	120
77	49	13-19	secondary school	1	180	180	0	0	food insecure	know-high	2	fa-no	0	q2	more than 4 times	hsu-high	3	150
77	49	30-44	primary school	3	0	0	0	0	food insecure	know-med	0	fa-no	0	q3	Less than 4 times	hsu-low	1	90
77	49	20-29	secondary school	2	60	60	1	1	food insecure	know-med	1	fa-no	0	q2	Less than 4 times	hsu-high	1	90	90
77	49	13-19	high shool or higher	1	90	80	0	0	food secure	know-med	1	fa-no	0	q1	more than 4 times	hsu-low	2	120	180
94	49	30-44	primary school	3	180	180	0	0	food insecure	know-med	1	fa-no	0	q3	Less than 4 times	hsu-high	1	210	210
94	49	30-44	never attend school	3	120	120	1	1	food insecure	know-high	2	fa-no	0	q2	more than 4 times	hsu-low		300	360
94	49	20-29	primary school	3	0	0	0	0	food insecure	know-low	0	fa-no	0	q3	Less than 4 times	hsu-med	1
94	49	20-29	primary school	2	10	10	0	0	food insecure	know-low	1	fa-no	0	q2	Less than 4 times	hsu-low	1
94	49	20-29	primary school	2	112	112	1	0	food insecure	know-med	1	fa-no	0	q2	Less than 4 times	hsu-med	1	150	150
94	49	13-19	primary school	1	10	0	0	0	food insecure	know-med	1	fa-no	0	q3	Less than 4 times	hsu-high	3	150	150
94	49	20-29	never attend school	2	110	110	1	1	food secure	know-high	2	fa-no	0	q2	more than 4 times	hsu-med	1	270	270
94	49	20-29	primary school	1	130	130	0	0	food secure	know-med	1	fa-no	0	q2	more than 4 times	hsu-med	3	270	270
94	49	20-29	secondary school	2	180	180	0	0	food insecure	know-med	1	fa-no	0	q2	Less than 4 times	hsu-high	1	120	120
94	49	20-29	primary school	2	300	150	0	0	food secure	know-high	2	fa-no	0	q1	more than 4 times	hsu-high	2	60	90
94	49	13-19	secondary school	1	160	160	0	0	food insecure	know-med	1	fa-no	0	q2	more than 4 times	hsu-low	1	150	150
94	49	20-29	primary school	2	0	0	0	0	food secure	know-med	1	fa-no	0	q1	more than 4 times	hsu-med	1	120	120
94	49	20-29	primary school	2	160	160	0	0	food insecure	know-med	1	fa-no	0	q2	Less than 4 times	hsu-low	2	120	120
94	49	20-29	secondary school	1	10	10	1	0	food insecure	know-high	1	fa-no	0	q2	Less than 4 times	hsu-low	1	150	150
94	49	13-19	primary school	1	0	0	0	0	food secure	know-low	0	fa-no	0	q3	Less than 4 times	hsu-low	1	60	60
94	49	20-29	high shool or higher	1	90	15	1	1	food insecure	know-med	2	fa-no	0	q3	Less than 4 times	hsu-med	2	150	150
94	49	13-19	primary school	1	4	0	1	0	food insecure	know-med	0	fa-no	0	q2	Less than 4 times	hsu-low	1	180
94	49	20-29	primary school	2	150	150	1	1	food insecure	know-med	2	fa-no	0	q1	more than 4 times	hsu-low	3	300	300
94	49	13-19	secondary school	1	90	95	1	1	food secure	know-med	2	fa-no	0	q1	more than 4 times	hsu-med	3	270	270
94	49	13-19	secondary school	1	120	120	1	1	food secure	know-med	2	fa-no	0	q2	Less than 4 times	hsu-med	3	300	300
94	49	20-29	primary school	3	0	0	0	0	food insecure	know-med	1	fa-no	0	q2	Less than 4 times	hsu-low	2	90	90
94	49	13-19	primary school	1	150	150	1	1	food insecure	know-high	2	fa-no	0	q2	more than 4 times	hsu-med	1	60	60
94	49	30-44	high shool or higher	3	30	30	0	0	food insecure	know-high	2	fa-no	0	q1	more than 4 times	hsu-low	1	60	60
94	49	30-44	primary school	3	120	120	1	1	food insecure	know-high	2	fa-no	0	q2	Less than 4 times	hsu-low	1	120	120
94	49	20-29	primary school	2	30	30	1	0	food insecure	know-high	2	fa-no	0	q2	more than 4 times	hsu-low	1	120	120
94	49	30-44	never attend school	3	0	0	0	0	food insecure	know-high	2	fa-no	0	q3	Less than 4 times	hsu-low	1
94	49	20-29	secondary school	2	0	0	0	0	food insecure	know-low	2	fa-no	0	q2	Less than 4 times	hsu-low	1		270
94	49	13-19	high shool or higher	1	180	180	1	1	food insecure	know-med	1	fa-no	0	q2	Less than 4 times	hsu-high	1	270	270
94	49	20-29	high shool or higher	2	10	60	0	0	food insecure	know-med	1	fa-no	0	q1	more than 4 times	hsu-high	2	180	240
94	49	20-29	never attend school	1	50	60	1	1	food insecure	know-med	1	fa-yes	1	q2	Less than 4 times	hsu-med	1	150	150
94	49	30-44	secondary school	2	100	100	0	0	food insecure	know-low	2	fa-no	0	q2	Less than 4 times	hsu-med	1	90	90
94	49	20-29	primary school	2	0	0	0	0	food insecure	know-low	1	fa-no	0	q2	Less than 4 times	hsu-low	1	90	90
94	49	20-29	secondary school	2	220	0	1	0	food secure	know-med	1	fa-no	0	q2	more than 4 times	hsu-high	1	90	90
94	49	20-29	primary school	2	30	30	1	1	food insecure	know-med	1	fa-no	0	q2	more than 4 times	hsu-low	2	90	90
94	49	20-29	high shool or higher	1	210	210	0	0	food secure	know-med	1	fa-no	0	q2	more than 4 times	hsu-high	2	120	120
94	49	20-29	primary school	2	150	150	1	1	food secure	know-med	1	fa-no	0	q2	more than 4 times	hsu-low	1	150	150
94	49	20-29	never attend school	3	90	90	1	1	food insecure	know-med	1	fa-no	0	q1	more than 4 times	hsu-low	1	180	180
94	49	20-29	high shool or higher	2	90	90	0	0	food insecure	know-high	2	fa-no	0	q1	more than 4 times	hsu-low	1	270	270
94	49	20-29	secondary school	2	90	90	1	1	food secure	know-med	2	fa-no	0	q2	Less than 4 times	hsu-med	1	270	270
94	49	20-29	primary school	1	120	105	0	0	food secure	know-med	1	fa-no	0	q3	Less than 4 times	hsu-med	2	240	240
94	49	20-29	secondary school	2	90	60	1	1	food secure	know-med	1	fa-yes	1	q2	more than 4 times	hsu-low	2	90	90
94	49	13-19	secondary school	1	150	120	1	1	food secure	know-med	2	fa-no	0	q2	more than 4 times	hsu-low	1	210	150
94	49	30-44	secondary school	3	36	35	0	0	food secure	know-low	1	fa-yes	1	q1	more than 4 times	hsu-low	2	90	90
94	49	20-29	secondary school	3	130	130	1	1	food secure	know-med	1	fa-no	0	q2	Less than 4 times	hsu-med	2	240	240
94	49	30-44	primary school	3	150	140	1	1	food insecure	know-low	1	fa-no	0	q2	more than 4 times	hsu-low	1	240	240
94	49	20-29	secondary school	3	120	120	1	1	food secure	know-med	1	fa-no	0	q2	more than 4 times	hsu-med	3	120	120
94	49	30-44	primary school	3	120	120	1	1	food insecure	know-med	1	fa-no	0	q2	more than 4 times	hsu-high	1	120	120
94	49	13-19	secondary school	1	120	120	1	1	food secure	know-high	1	fa-no	0	q2	more than 4 times	hsu-high	2	120	120
94	49	13-19	secondary school	1	2	150	1	0	food secure	know-high	2	fa-no	1	q2	more than 4 times	hsu-med	3	150	150
94	49	20-29	secondary school	1	120	120	1	1	food secure	know-med	1	fa-no	0	q2	more than 4 times	hsu-high	1	120	120
94	49	20-29	primary school	1	150	150	0	0	food insecure	know-high	2	fa-no	0	q2	more than 4 times	hsu-med	1	270	270
94	49	20-29	secondary school	1	60	10	1	0	food insecure	know-med	1	fa-no	0	q3	more than 4 times	hsu-low	1	240	240
94	49	13-19	secondary school	1	300	300	1	1	food secure	know-med	1	fa-no	0	q2	more than 4 times	hsu-low	3	180	180
94	49	30-44	never attend school	2	140	130	0	0	food insecure	know-high	2	fa-no	0	q2	Less than 4 times	hsu-low	1	270	270
94	49	20-29	primary school	2	180	20	1	1	food secure	know-high	2	fa-no	0	q2	more than 4 times	hsu-low	1	270	270
94	49	30-44	secondary school	3	5	0	0	0	food secure	know-med	1	fa-no	0	q1	more than 4 times	hsu-med	2	90	90
94	49	20-29	high shool or higher	1	150	150	0	0	food secure	know-med	1	fa-no	0	q2	more than 4 times	hsu-med	2	210	210
94	49	30-44	primary school	3	40	40	0	0	food insecure	know-med	1	fa-no	0	q2	Less than 4 times	hsu-high	1	90	90
94	49	20-29	secondary school	2	85	45	1	0	food secure	know-med	1	fa-no	0	q3	more than 4 times	hsu-med	3	120	90
94	49	20-29	secondary school	2	60	60	0	0	food insecure	know-med	1	fa-no	0	q2	more than 4 times	hsu-med	2	60	60
94	49	13-19	secondary school	1	40	40	0	0	food secure	know-med	1	fa-no	0	q1	Less than 4 times	hsu-high	2	90	90
94	49	30-44	primary school	3	100	100	0	0	food secure	know-med	1	fa-no	0	q1	more than 4 times	hsu-high	2	210	210
94	49	30-44	never attend school	3	5	30	0	0	food secure	know-low	1	fa-no	0	q1	more than 4 times	hsu-high	1	90	90
94	49	13-19	secondary school	1	120	150	0	0	food secure	know-med	1	fa-no	0	q2	Less than 4 times	hsu-high	3	210	210
94	49	13-19	primary school	2	10	10	1	1	food insecure	know-med	1	fa-no	0	q1	Less than 4 times	hsu-high	3	90	90
94	49	13-19	primary school	1	2	10	1	0	food secure	know-low	1	fa-no	0	q1	more than 4 times	hsu-med	1	90	90
94	49	30-44	secondary school	3	120	50	1	0	food insecure	know-med	2	fa-no	0	q2	more than 4 times	hsu-high	2	150	150
94	49	30-44	never attend school	1	130	100	1	0	food insecure	know-med	1	fa-no	0	q2	more than 4 times	hsu-low	2	120	120
94	49	20-29	secondary school	1	0	0	0	0	food secure	know-med	1	fa-no	0	q2	Less than 4 times	hsu-low	1	60	60
94	49	30-44	secondary school	3	120	130	1	0	food secure	know-high	2	fa-no	0	q2	Less than 4 times	hsu-high	3	300	300
94	49	30-44	primary school	3	120	0	1	0	food insecure	know-med	0	fa-no	0	q2	more than 4 times	hsu-low	2	90
94	49	20-29	secondary school	2	95	95	0	0	food secure	know-high	1	fa-no	0	q2	more than 4 times	hsu-high	2	150	150
94	49	20-29	primary school	2	70	30	1	1	food insecure	know-med	1	fa-no	0	q2	Less than 4 times	hsu-med	1	210	90
94	49	20-29	secondary school	2	30	60	0	0	food secure	know-high	2	fa-no	0	q2	more than 4 times	hsu-high	1	90	90
94	49	30-44	never attend school	3	30	0	1	0	food insecure	know-med	1	fa-no	0	q3	Less than 4 times	hsu-low	2	150	150
94	49	20-29	primary school	2	60	50	1	1	food insecure	know-med	1	fa-no	0	q2	more than 4 times	hsu-high	1	150
94	49	13-19	never attend school	1	30	30	1	1	food secure	know-med	1	fa-yes	1	q2	more than 4 times	hsu-low	3	90	90
94	49	30-44	primary school	2	20	0	1	0	food insecure	know-med	1	fa-no	0	q2	more than 4 times	hsu-high	1	90	90
94	49	13-19	secondary school	1	110	90	1	0	food secure	know-high	2	fa-no	0	q2	more than 4 times	hsu-low	2	270	270
94	49	30-44	never attend school	1	90	50	1	1	food insecure	know-low	1	fa-no	0	q2	Less than 4 times	hsu-low	1	240	240
94	49	20-29	secondary school	2	140	140	0	0	food insecure	know-med	2	fa-no	0	q1	more than 4 times	hsu-low	1	300	300
94	49	20-29	secondary school	1	120	62	1	1	food secure	know-med	2	fa-yes	1	q2	Less than 4 times	hsu-med	2	270	270
94	49	20-29	primary school	2	40	45	0	0	food secure	know-med	1	fa-yes	1	q3	Less than 4 times	hsu-low	1	150	150
94	49	20-29	primary school	2	180	220	1	1	food secure	know-med	2	fa-no	0	q1	more than 4 times	hsu-low	1	90	90
94	49	30-44	secondary school	3	150	150	1	1	food secure	know-high	1	fa-no	0	q1	more than 4 times	hsu-low	1	180	180
94	49	30-44	secondary school	3	150	150	1	1	food secure	know-high	2	fa-no	0	q1	more than 4 times	hsu-high	3	180	180
94	49	30-44	secondary school	2	0	0	0	0	food insecure	know-high	2	fa-no	0	q2	more than 4 times	hsu-med	1	150	150
94	49	30-44	primary school	3	30	30	1	1	food insecure	know-med	1	fa-no	0	q2	Less than 4 times	hsu-low	1	60	60
94	49	30-44	primary school	3	10	0	1	0	food insecure	know-high	1	fa-no	0	q2	Less than 4 times	hsu-low	2	180	120
94	49	20-29	primary school	2	10	15	0	0	food insecure	know-med	1	fa-no	0	q2	more than 4 times	hsu-high	1	90	90
94	49	20-29	primary school	2	100	145	1	0	food secure	know-med	1	fa-no	0	q2	more than 4 times	hsu-high	2	180	180
94	49	20-29	primary school	2	1	0	1	0	food secure	know-low	0	fa-no	0	q2	more than 4 times	hsu-med	1	120
94	49	20-29	primary school	2	110	120	0	0	food secure	know-high	1	fa-no	0	q1	more than 4 times	hsu-high	1	120	120
94	49	20-29	high shool or higher	1	180	180	0	0	food secure	know-med	1	fa-no	0	q2	more than 4 times	hsu-med	2	180	180
94	49	13-19	high shool or higher	1	120	120	1	1	food secure	know-high	1	fa-no	0	q2	more than 4 times	hsu-high	1	150	150
94	49	20-29	never attend school	2	0	0	0	0	food secure	know-low	0	fa-no	0	q2	Less than 4 times	hsu-low	1	210	210
94	49	13-19	never attend school	1	30	0	1	0	food insecure	know-med	1	fa-no	0	q2	more than 4 times	hsu-low	1	150	120
94	49	20-29	secondary school	1	35	0	1	0	food insecure	know-low	0	fa-no	0	q2	Less than 4 times	hsu-low	1	210	210
94	49	20-29	primary school	2	50	20	1	1	food insecure	know-med	1	fa-no	0	q2	more than 4 times	hsu-med	1	180	180
94	49	20-29	primary school	2	10	10	1	0	food insecure	know-med	1	fa-no	0	q2	more than 4 times	hsu-high	1	180	180
2	52	13-19	secondary school	1	120	120	1	1	food insecure	know-med	0	fa-no	0	q1	more than 4 times	hsu-high	3	120	120
2	52	30-44	never attend school	3	200	180	1	1	food insecure	know-med	1	fa-no	0	q2	more than 4 times	hsu-med	3	210	210
2	52	30-44	primary school	3	150	0	1	0	food insecure	know-med	1	fa-no	0	q2	more than 4 times	hsu-med	2	180	180
2	52	20-29	never attend school	2	136	33	1	1	food insecure	know-high	1	fa-no	0	q1	more than 4 times	hsu-low	1	270	240
2	52	20-29	high shool or higher	1	160	160	0	0	food secure	know-med	0	fa-no	0	q2	more than 4 times	hsu-med	3	150	150
2	52	20-29	secondary school	2	180	100	1	1	food secure	know-med	1	fa-no	0	q2	more than 4 times	hsu-low	2	180	180
2	52	30-44	secondary school	2	200	40	0	0	food secure	know-high	1	fa-no	0	q2	more than 4 times	hsu-high	3	150	150
2	52	20-29	high shool or higher	1	150	110	0	0	food insecure	know-high	1	fa-no	0	q1	more than 4 times	hsu-high	3	150	150
2	52	20-29	primary school	3	180	90	1	1	food insecure	know-high	1	fa-no	0	q2	more than 4 times	hsu-low	2	210	210
2	52	20-29	primary school	2	0	0	0	0	food insecure	know-low	1	fa-no	0	q1	more than 4 times	hsu-low	2	240	240
2	52	13-19	primary school	1	70	70	1	1	food insecure	know-med	1	fa-yes	1	q1	more than 4 times	hsu-low	3	150	120
2	52	20-29	primary school	2	60	30	1	1	food insecure	know-med	1	fa-no	0	q1	more than 4 times	hsu-med	1	150	90
2	52	20-29	primary school	2	280	30	1	1	food insecure	know-med	1	fa-no	0	q1	more than 4 times	hsu-med	1	90	90
2	52	30-44	secondary school	2	120	60	0	0	food secure	know-med	0	fa-no	0	q1	more than 4 times	hsu-med	3	150	120
2	52	20-29	primary school	2	120	120	1	1	food insecure	know-med	0	fa-no	0	q2	more than 4 times	hsu-low	1	150	150
2	52	30-44	secondary school	3	60	60	0	0	food secure	know-high	1	fa-no	0	q2	more than 4 times	hsu-low	3	90	90
2	52	20-29	high shool or higher	1	20	20	1	1	food insecure	know-high	2	fa-no	0	q2	more than 4 times	hsu-high	3	210	210
2	52	20-29	secondary school	2	60	60	1	0	food insecure	know-high	2	fa-no	0	q1	more than 4 times	hsu-high	2	270	270
2	52	20-29	primary school	2	180	30	1	1	food secure	know-med	1	fa-no	0	q1	more than 4 times	hsu-low	1	210	30
2	52	20-29	never attend school	2	80	80	1	1	food secure	know-med	1	fa-no	0	q2	more than 4 times	hsu-low	3	210	210
2	52	13-19	primary school	1	90	0	1	0	food insecure	know-low	0	fa-no	0	q3	Less than 4 times	hsu-med	1	90	90
2	52	13-19	primary school	1	10	0	1	0	food insecure	know-low	0	fa-no	0	q1	more than 4 times	hsu-low	2	150
2	52	20-29	secondary school	1	50	50	1	1	food insecure	know-med	1	fa-no	0	q3	Less than 4 times	hsu-low	3	90	90
2	52	20-29	primary school	2	0	0	0	0	food insecure	know-low	0	fa-no	0	q3	Less than 4 times	hsu-low	1
2	52	13-19	primary school	1	200	200	1	1	food insecure	know-low	0	fa-no	0	q2	more than 4 times	hsu-med	3		90
2	52	20-29	secondary school	3	0	0	0	0	food insecure	know-med	1	fa-no	0	q3	Less than 4 times	hsu-low	1	240	240
2	52	20-29	primary school	2	0	20	0	0	food insecure	know-med	1	fa-no	0	q1	Less than 4 times	hsu-low	1	150	90
2	52	20-29	secondary school	2	110	60	1	1	food insecure	know-med	1	fa-no	0	q1	more than 4 times	hsu-med	2	150	90
2	52	30-44	never attend school	2	1	1	1	1	food insecure	know-low	1	fa-no	0	q1	Less than 4 times	hsu-low	2	180	180
2	52	20-29	primary school	1	0	0	0	0	food insecure	know-med	2	fa-no	0	q1	more than 4 times	hsu-low	2	120	120
2	52	20-29	primary school	2	20	20	1	1	food insecure	know-med	0	fa-no	0	q1	Less than 4 times	hsu-low	3	120	90
2	52	30-44	secondary school	3	120	120	0	0	food secure	know-med	1	fa-no	0	q2	Less than 4 times	hsu-med	2	180	180
2	52	20-29	high shool or higher	1	200	200	0	0	food secure	know-med	1	fa-no	0	q1	more than 4 times	hsu-high	3	60	90
2	52	30-44	primary school	3	60	60	0	0	food insecure	know-med	1	fa-no	0	q2	Less than 4 times	hsu-high	2	120	90
2	52	20-29	primary school	3	150	26	0	0	food insecure	know-med	1	fa-no	0	q2	more than 4 times	hsu-low	1		30
2	52	30-44	primary school	3	150	150	1	1	food secure	know-med	1	fa-no	0	q2	more than 4 times	hsu-low	3	150	150
2	52	13-19	high shool or higher	1	120	120	1	1	food secure	know-med	2	fa-no	0	q2	Less than 4 times	hsu-med	3	120	120
2	52	20-29	high shool or higher	1	90	0	1	0	food secure	know-med	1	fa-no	0	q3	Less than 4 times	hsu-med	3	90	90
2	52	30-44	primary school	3	0	0	0	0	food insecure	know-med	1	fa-no	0	q2	more than 4 times	hsu-low	2	120	120
2	52	30-44	secondary school	3	0	0	0	0	food insecure	know-med	1	fa-no	0	q3	Less than 4 times	hsu-low	2	150	150
2	52	30-44	high shool or higher	2	100	100	0	0	food secure	know-high	2	fa-no	0	q1	more than 4 times	hsu-low	3	180	180
2	52	20-29	primary school	3	0	0	0	0	food insecure	know-med	0	fa-no	0	q3	Less than 4 times	hsu-low	1	120
2	52	20-29	secondary school	2	60	60	1	1	food insecure	know-high	2	fa-no	0	q1	more than 4 times	hsu-low	1	90	90
2	52	30-44	high shool or higher	2	150	130	0	0	food secure	know-med	1	fa-no	0	q2	Less than 4 times	hsu-med	2	150	120
2	52	20-29	high shool or higher	1	150	130	0	0	food secure	know-med	1	fa-no	0	q2	Less than 4 times	hsu-high	3	120	120
2	52	13-19	secondary school	1	120	120	1	1	food insecure	know-med	1	fa-no	0	q2	more than 4 times	hsu-high	3	180	150
2	52	20-29	high shool or higher	1	150	120	1	1	food insecure	know-med	1	fa-no	0	q1	more than 4 times	hsu-low	2	150	150
2	52	20-29	secondary school	1	0	0	0	0	food insecure	know-high	2	fa-no	0	q2	more than 4 times	hsu-low	3	120	120
2	52	20-29	secondary school	2	120	120	1	1	food insecure	know-high	2	fa-no	0	q2	more than 4 times	hsu-high	2	180	180
2	52	20-29	secondary school	2	150	150	1	1	food insecure	know-med	2	fa-no	0	q2	more than 4 times	hsu-med	2	180	180
2	52	20-29	secondary school	1	140	120	1	1	food insecure	know-med	1	fa-no	0	q1	more than 4 times	hsu-low	1	150	150
2	52	20-29	secondary school	3	90	50	1	1	food insecure	know-med	1	fa-no	0	q2	more than 4 times	hsu-low	2	150	150
2	52	20-29	secondary school	2	150	120	1	1	food insecure	know-med	1	fa-yes	1	q1	more than 4 times	hsu-low	3	150	120
2	52	20-29	high shool or higher	1	150	120	0	0	food secure	know-med	1	fa-no	0	q1	Less than 4 times	hsu-high	3	150	120
2	52	20-29	primary school	3	120	120	1	1	food insecure	know-med	1	fa-no	0	q1	Less than 4 times	hsu-low	2	120	120
2	52	13-19	secondary school	1	200	200	1	1	food insecure	know-high	1	fa-yes	1	q1	more than 4 times	hsu-low	3	60	60
2	52	20-29	primary school	3	57	50	0	0	food insecure	know-high	2	fa-no	0	q1	more than 4 times	hsu-high	1	270	270
2	52	20-29	secondary school	2	120	120	0	0	food insecure	know-med	1	fa-no	0	q1	more than 4 times	hsu-med	3	180	180
2	52	20-29	secondary school	1	160	150	1	1	food insecure	know-med	1	fa-no	0	q2	more than 4 times	hsu-high	3	150	150
2	52	30-44	never attend school	3	120	110	1	1	food insecure	know-low	1	fa-no	0	q2	more than 4 times	hsu-low	2	120	120
2	52	20-29	secondary school	2	150	120	1	0	food insecure	know-high	1	fa-no	0	q1	more than 4 times	hsu-high	3	150	150
2	52	20-29	secondary school	3	150	0	1	0	food insecure	know-high	0	fa-no	0	q1	more than 4 times	hsu-low	3	150	60
2	52	20-29	high shool or higher	1	90	90	0	0	food insecure	know-high	2	fa-no	0	q1	more than 4 times	hsu-high	2	210	210
2	52	20-29	high shool or higher	2	150	140	1	0	food insecure	know-med	2	fa-no	0	q1	more than 4 times	hsu-med	2	120	150
2	52	20-29	secondary school	2	85	90	0	0	food insecure	know-med	1	fa-no	0	q1	more than 4 times	hsu-low	3
2	52	20-29	high shool or higher	1	60	60	0	0	food secure	know-low	0	fa-no	0	q1	more than 4 times	hsu-high	3
2	52	20-29	never attend school	2	0	0	0	0	food insecure	know-med	1	fa-no	0	q2	more than 4 times	hsu-low	2	150	150
2	52	20-29	high shool or higher	1	150	130	1	0	food insecure	know-high	2	fa-no	0	q2	more than 4 times	hsu-low	1	120	120
2	52	20-29	high shool or higher	2	185	180	0	0	food secure	know-high	2	fa-no	0	q1	more than 4 times	hsu-high	2	180	180
2	52	20-29	secondary school	2	100	50	1	0	food insecure	know-med	2	fa-yes	1	q2	Less than 4 times	hsu-high	3	300	300
2	52	20-29	high shool or higher	2	180	180	0	0	food secure	know-high	0	fa-no	0	q2	more than 4 times	hsu-high	1	180	180
2	52	20-29	secondary school	2	90	30	1	0	food insecure	know-med	1	fa-no	0	q2	more than 4 times	hsu-high	2	150	150
2	52	30-44	never attend school	3	30	60	0	0	food secure	know-med	1	fa-no	0	q1	more than 4 times	hsu-med	2	150	150
2	52	30-44	secondary school	3	30	30	0	0	food insecure	know-high	2	fa-no	0	q1	more than 4 times	hsu-high	3	270	270
2	52	13-19	primary school	1	2	2	0	0	food insecure	know-med	1	fa-yes	1	q2	more than 4 times	hsu-high	3	300	300
2	52	30-44	never attend school	2	90	90	0	0	food insecure	know-med	1	fa-yes	1	q1	more than 4 times	hsu-low	2	90	90
2	52	20-29	secondary school	2	70	80	0	0	food insecure	know-high	2	fa-no	0	q1	more than 4 times	hsu-high	3	210	210
2	52	20-29	primary school	3	90	90	0	0	food insecure	know-high	2	fa-no	0	q2	Less than 4 times	hsu-med	2	120	120
2	52	30-44	secondary school	3	200	30	0	0	food insecure	know-med	0	fa-no	0	q2	more than 4 times	hsu-low	2	120	120
2	52	30-44	primary school	3	125	110	0	0	food insecure	know-med	1	fa-no	0	q1	more than 4 times	hsu-low	2	180	180
2	52	20-29	secondary school	3	0	0	0	0	food insecure	know-med	1	fa-no	0	q2	more than 4 times	hsu-low	3
2	52	13-19	secondary school	1	150	150	0	0	food secure	know-med	1	fa-no	0	q1	more than 4 times	hsu-low	3	120	150
2	52	20-29	secondary school	1	60	60	0	0	food secure	know-med	1	fa-no	0	q2	Less than 4 times	hsu-high	1	120	120
2	52	20-29	secondary school	2	160	150	1	1	food insecure	know-med	2	fa-no	0	q1	more than 4 times	hsu-low	3	180	180
2	52	20-29	secondary school	2	110	90	0	0	food insecure	know-high	2	fa-no	0	q1	more than 4 times	hsu-low	1	180	180
2	52	20-29	primary school	1	150	140	1	1	food insecure	know-med	2	fa-yes	1	q2	more than 4 times	hsu-low	1	150	150
2	52	13-19	primary school	1	150	130	1	1	food insecure	know-med	0	fa-no	0	q1	more than 4 times	hsu-med	2	150	120
2	52	30-44	primary school	3	30	30	1	1	food insecure	know-med	1	fa-no	0	q1	more than 4 times	hsu-low	2	210	210
2	52	13-19	secondary school	1	180	150	0	0	food insecure	know-med	1	fa-no	0	q2	more than 4 times	hsu-med	1	180	180
2	52	13-19	high shool or higher	1	150	100	1	0	food insecure	know-high	1	fa-no	0	q1	more than 4 times	hsu-high	1	150	150
2	52	20-29	primary school	2	20	22	1	0	food insecure	know-high	2	fa-no	0	q2	more than 4 times	hsu-high	1	300	300
2	52	13-19	high shool or higher	1	190	190	0	0	food insecure	know-high	1	fa-no	0	q2	more than 4 times	hsu-med	1	210	150
2	52	13-19	secondary school	1	120	120	1	0	food secure	know-med	1	fa-no	0	q1	more than 4 times	hsu-high	3	90	90
2	52	30-44	primary school	3	120	60	1	1	food insecure	know-med	1	fa-no	0	q2	more than 4 times	hsu-low	3	150	150
2	52	20-29	never attend school	2	90	13	1	0	food insecure	know-med	0	fa-no	0	q2	more than 4 times	hsu-med	1	90	90
2	52	20-29	secondary school	2	60	10	1	1	food insecure	know-med	0	fa-no	0	q2	more than 4 times	hsu-med	2	120	120
2	52	13-19	primary school	1	130	130	0	0	food insecure	know-med	1	fa-no	0	q2	Less than 4 times	hsu-med	3	150	150
2	52	30-44	never attend school	3	0	0	0	0	food insecure	know-med	1	fa-no	0	q2	Less than 4 times	hsu-med	2	210	210
2	52	20-29	secondary school	3	150	110	0	0	food insecure	know-med	1	fa-no	0	q2	Less than 4 times	hsu-med	3	120	120
2	52	20-29	high shool or higher	2	120	120	0	0	food insecure	know-high	2	fa-no	0	q2	more than 4 times	hsu-low	3	150	150
33	52	13-19	secondary school	1	20	20	1	1	food secure	know-med	1	fa-no	0	q2	more than 4 times	hsu-low	1
33	52	20-29	secondary school	2	10	0	1	0	food secure	know-low	0	fa-no	0	q2	more than 4 times	hsu-low	2	90	90
33	52	13-19	secondary school	1	180	180	1	1	food secure	know-high	1	fa-no	0	q2	more than 4 times	hsu-high	3
33	52	20-29	high shool or higher	2	120	60	1	1	food secure	know-med	0	fa-no	0	q2	Less than 4 times	hsu-high	3
33	52	13-19	secondary school	1	200	200	1	1	food insecure	know-high	2	fa-no	0	q1	more than 4 times	hsu-med	1	300	300
33	52	20-29	high shool or higher	1	120	120	0	0	food insecure	know-high	2	fa-no	0	q1	more than 4 times	hsu-med	2	300	300
33	52	20-29	secondary school	2	200	50	1	1	food insecure	know-med	1	fa-no	0	q2	more than 4 times	hsu-med	2	210	210
33	52	30-44	never attend school	3	60	0	1	0	food insecure	know-med	0	fa-no	0	q2	more than 4 times	hsu-low	1	120
33	52	20-29	high shool or higher	1	12	7	1	1	food insecure	know-med	0	fa-no	0	q2	more than 4 times	hsu-med	3	150	150
33	52	20-29	secondary school	1	30	40	1	0	food insecure	know-med	1	fa-no	0	q1	more than 4 times	hsu-high	3	150	90
33	52	20-29	secondary school	1	70	80	1	1	food insecure	know-med	1	fa-no	0	q2	more than 4 times	hsu-low	3	150	150
33	52	20-29	high shool or higher	1	180	150	0	0	food secure	know-med	2	fa-no	0	q2	more than 4 times	hsu-high	3	150	150
33	52	20-29	primary school	1	40	20	1	1	food secure	know-low	0	fa-yes	1	q2	more than 4 times	hsu-low	1	90	90
33	52	30-44	high shool or higher	2	75	120	1	0	food secure	know-med	1	fa-no	0	q2	more than 4 times	hsu-high	3	150	90
33	52	13-19	secondary school	1	63	10	1	0	food secure	know-med	0	fa-no	0	q2	Less than 4 times	hsu-high	3	60	120
33	52	13-19	primary school	1	0	0	0	0	food insecure	know-low	0	fa-no	0	q2	Less than 4 times	hsu-low	1
33	52	30-44	never attend school	3	50	35	1	1	food insecure	know-low	0	fa-no	0	q1	more than 4 times	hsu-low	2
33	52	13-19	high shool or higher	1	40	20	1	1	food secure	know-high	2	fa-no	0	q1	more than 4 times	hsu-med	3	210	90
33	52	13-19	primary school	1	10	10	0	0	food secure	know-low	0	fa-no	0	q3	Less than 4 times	hsu-low	2
33	52	20-29	secondary school	2	0	15	0	0	food secure	know-high	1	fa-no	0	q1	Less than 4 times	hsu-low	3	270	210
33	52	20-29	primary school	2	60	20	0	0	food insecure	know-med	2	fa-no	0	q2	more than 4 times	hsu-high	3	150	90
33	52	13-19	primary school	1	120	80	0	0	food insecure	know-med	1	fa-no	0	q1	more than 4 times	hsu-high	1	180	90
33	52	20-29	primary school	2	20	10	1	1	food insecure	know-low	0	fa-no	0	q2	Less than 4 times	hsu-low	1	180	180
33	52	13-19	secondary school	1	100	100	1	1	food insecure	know-low	0	fa-no	0	q1	more than 4 times	hsu-med	1
33	52	20-29	never attend school	2	210	210	1	1	food insecure	know-low	1	fa-no	0	q1	more than 4 times	hsu-low	1	210	210
33	52	20-29	never attend school	2	90	90	1	1	food insecure	know-med	1	fa-no	0	q2	more than 4 times	hsu-high	2	150	150
33	52	20-29	high shool or higher	1	300	10	1	1	food secure	know-high	1	fa-no	0	q1	more than 4 times	hsu-high	1	270	270
33	52	30-44	primary school	3	40	20	1	1	food secure	know-high	1	fa-no	0	q2	more than 4 times	hsu-low	1	180	90
33	52	13-19	secondary school	1	150	150	1	1	food insecure	know-med	2	fa-no	0	q1	more than 4 times	hsu-med	2	240	240
33	52	20-29	high shool or higher	3	300	300	1	1	food secure	know-high	1	fa-no	0	q1	more than 4 times	hsu-med	2	210	210
33	52	30-44	primary school	3	0	90	0	0	food insecure	know-high	2	fa-no	0	q1	more than 4 times	hsu-med	1	90	90
33	52	30-44	primary school	3	4	5	1	1	food insecure	know-high	2	fa-no	0	q2	more than 4 times	hsu-low	1	150	150
33	52	30-44	never attend school	3	60	60	1	1	food secure	know-med	2	fa-no	0	q3	more than 4 times	hsu-low	2	120	120
33	52	20-29	secondary school	2	182	60	1	1	food insecure	know-med	2	fa-no	0	q1	more than 4 times	hsu-low	1
33	52	20-29	primary school	3	0	0	0	0	food insecure	know-med	1	fa-no	0	q3	Less than 4 times	hsu-low	2	180	60
33	52	20-29	secondary school	2	40	30	1	1	food insecure	know-med	1	fa-no	0	q2	more than 4 times	hsu-low	1	240	240
33	52	20-29	secondary school	2	200	100	1	1	food insecure	know-med	1	fa-yes	1	q2	more than 4 times	hsu-low	2
33	52	13-19	primary school	1	130	0	1	0	food insecure	know-low	0	fa-no	0	q1	more than 4 times	hsu-low	1	240	210
33	52	13-19	primary school	1	120	60	1	0	food insecure	know-low	1	fa-no	0	q1	more than 4 times	hsu-med	2	180	180
33	52	13-19	high shool or higher	1	270	170	1	1	food secure	know-low	0	fa-no	0	q1	more than 4 times	hsu-high	1	180
33	52	20-29	primary school	3	120	0	1	0	food insecure	know-med	1	fa-no	0	q2	Less than 4 times	hsu-med	1	150	150
33	52	13-19	secondary school	1	90	90	1	0	food secure	know-low	1	fa-no	0	q2	more than 4 times	hsu-low	3	210	210
33	52	30-44	never attend school	3	30	20	1	1	food insecure	know-low	1	fa-no	1	q2	more than 4 times	hsu-med	1	210
33	52	20-29	secondary school	3	100	100	1	1	food secure	know-low	0	fa-no	0	q2	more than 4 times	hsu-med	1	180	180
33	52	30-44	primary school	3	90	80	1	1	food secure	know-high	1	fa-no	0	q2	more than 4 times	hsu-low	1	90	90
33	52	20-29	primary school	1	98	90	1	1	food secure	know-low	1	fa-yes	1	q2	more than 4 times	hsu-high	3	120	150
33	52	20-29	secondary school	1	80	75	1	1	food secure	know-med	1	fa-no	0	q2	Less than 4 times	hsu-med	1	120	120
33	52	20-29	secondary school	3	30	30	1	1	food secure	know-med	1	fa-no	0	q1	more than 4 times	hsu-high	3	210	210
33	52	20-29	primary school	3	0	0	0	0	food insecure	know-med	1	fa-no	0	q1	more than 4 times	hsu-med	2	90	120
33	52	20-29	primary school	2	0	0	0	0	food insecure	know-high	1	fa-no	0	q2	Less than 4 times	hsu-low	2	150	150
33	52	20-29	secondary school	1	140	125	1	0	food secure	know-high	2	fa-no	1	q2	more than 4 times	hsu-high	3	150	120
33	52	20-29	secondary school	2	180	0	1	0	food secure	know-high	1	fa-no	0	q2	Less than 4 times	hsu-low	2	90
33	52	20-29	high shool or higher	1	105	90	0	0	food secure	know-high	1	fa-no	0	q1	more than 4 times	hsu-high	3	120	120
33	52	20-29	secondary school	2	80	80	1	0	food secure	know-med	1	fa-yes	0	q1	more than 4 times	hsu-med	2	240	180
33	52	13-19	primary school	1	60	20	1	1	food insecure	know-med	2	fa-yes	1	q2	more than 4 times	hsu-med	2	300	300
33	52	20-29	primary school	1	20	30	1	0	food secure	know-low	1	fa-yes	1	q1	more than 4 times	hsu-med	2	120	120
33	52	20-29	secondary school	1	100	20	0	0	food secure	know-med	1	fa-no	0	q2	more than 4 times	hsu-low	1	180	180
33	52	13-19	high shool or higher	1	120	149	1	0	food secure	know-low	0	fa-no	0	q2	more than 4 times	hsu-med	3	150	150
33	52	20-29	secondary school	2	107	70	1	1	food secure	know-med	1	fa-no	0	q2	more than 4 times	hsu-med	3	210	210
33	52	20-29	secondary school	2	63	0	1	0	food insecure	know-med	1	fa-no	0	q2	more than 4 times	hsu-high	2	180	120
33	52	20-29	primary school	2	200	100	1	1	food insecure	know-med	1	fa-no	0	q1	more than 4 times	hsu-high	2	210	210
33	52	20-29	never attend school	2	120	30	1	1	food insecure	know-med	1	fa-no	0	q2	more than 4 times	hsu-med	2	150	150
33	52	20-29	secondary school	2	130	50	1	1	food insecure	know-high	1	fa-no	0	q2	more than 4 times	hsu-med	3	150	120
33	52	30-44	primary school	3	10	10	1	1	food insecure	know-med	0	fa-no	0	q2	more than 4 times	hsu-low	1	120	120
33	52	13-19	high shool or higher	1	30	20	0	0	food insecure	know-med	1	fa-no	0	q1	more than 4 times	hsu-med	3	90	120
33	52	20-29	secondary school	3	90	85	1	1	food insecure	know-high	1	fa-no	0	q2	Less than 4 times	hsu-low	2	120	90
33	52	13-19	high shool or higher	1	200	200	1	1	food insecure	know-med	2	fa-no	0	q1	more than 4 times	hsu-med	2	240	240
33	52	20-29	never attend school	1	0	0	0	0	food insecure	know-med	1	fa-no	0	q2	Less than 4 times	hsu-med	1	120	120
33	52	30-44	primary school	3	75	30	1	1	food insecure	know-med	1	fa-no	0	q1	more than 4 times	hsu-med	2	90	60
33	52	20-29	primary school	3	120	30	0	0	food secure	know-high	2	fa-no	0	q1	more than 4 times	hsu-high	2	270	270
33	52	30-44	secondary school	3	120	120	1	1	food insecure	know-high	2	fa-no	0	q1	more than 4 times	hsu-med	3	150	150
33	52	20-29	secondary school	2	40	0	1	0	food insecure	know-high	2	fa-no	0	q2	more than 4 times	hsu-low	3	150	150
33	52	20-29	secondary school	2	70	20	1	1	food secure	know-med	2	fa-no	0	q1	more than 4 times	hsu-med	1	180	180
33	52	30-44	secondary school	2	90	45	1	0	food secure	know-med	1	fa-yes	1	q1	more than 4 times	hsu-low	3
33	52	20-29	primary school	1	90	180	1	1	food insecure	know-med	1	fa-yes	1	q1	more than 4 times	hsu-high	2	210	210
33	52	30-44	secondary school	3	120	40	1	0	food insecure	know-med	0	fa-no	0	q2	more than 4 times	hsu-low	1	150	120
33	52	13-19	secondary school	1	0	0	0	0	food secure	know-med	1	fa-no	0	q1	more than 4 times	hsu-low	3	180	180
33	52	30-44	secondary school	2	30	0	0	0	food insecure	know-med	1	fa-no	0	q2	more than 4 times	hsu-high	3	150	150
33	52	20-29	high shool or higher	1	150	150	1	0	food secure	know-high	2	fa-no	0	q1	more than 4 times	hsu-high	3	270	270
33	52	13-19	high shool or higher	1	40	40	0	0	food secure	know-high	2	fa-no	0	q1	more than 4 times	hsu-med	2	270	270
33	52	20-29	primary school	3	150	100	1	1	food insecure	know-med	1	fa-no	0	q1	more than 4 times	hsu-med	1	210	210
33	52	13-19	secondary school	1	40	30	1	0	food secure	know-med	1	fa-no	0	q1	more than 4 times	hsu-med	3	90	90
33	52	30-44	primary school	2	40	20	1	1	food insecure	know-low	1	fa-no	0	q1	more than 4 times	hsu-med	2	120	120
33	52	20-29	high shool or higher	1	130	125	1	1	food secure	know-med	1	fa-no	0	q1	more than 4 times	hsu-high	3	150	150
33	52	20-29	never attend school	2	90	80	1	1	food insecure	know-med	0	fa-no	0	q1	more than 4 times	hsu-high	1	90	60
33	52	20-29	never attend school	2	30	50	0	0	food secure	know-med	1	fa-no	0	q1	more than 4 times	hsu-med	3	180	180
33	52	30-44	primary school	3	40	60	1	0	food secure	know-med	1	fa-no	0	q1	more than 4 times	hsu-high	3	180	180
33	52	13-19	primary school	1	150	120	1	1	food insecure	know-low	1	fa-no	0	q2	more than 4 times	hsu-low	1	210	210
33	52	20-29	never attend school	3	120	60	1	1	food insecure	know-low	0	fa-no	0	q2	more than 4 times	hsu-low	1
33	52	20-29	never attend school	2	60	0	1	0	food insecure	know-med	2	fa-no	0	q2	Less than 4 times	hsu-low	1	180	150
33	52	13-19	primary school	1	60	60	0	0	food insecure	know-low	0	fa-no	1	q2	Less than 4 times	hsu-low	2
33	52	20-29	secondary school	2	80	80	0	0	food insecure	know-low	1	fa-yes	1	q2	Less than 4 times	hsu-med	2	180	180
33	52	13-19	secondary school	1	58	38	1	1	food insecure	know-med	2	fa-yes	1	q1	more than 4 times	hsu-low	1	150	150
33	52	20-29	never attend school	2	30	0	1	0	food insecure	know-med	1	fa-no	0	q1	Less than 4 times	hsu-low	1	150	150
33	52	20-29	secondary school	2	60	20	1	0	food secure	know-med	2	fa-no	1	q2	more than 4 times	hsu-med	2	180	120
33	52	30-44	never attend school	3	0	0	0	0	food secure	know-med	2	fa-no	0	q1	more than 4 times	hsu-med	3	300	300
33	52	13-19	secondary school	1	30	0	1	0	food insecure	know-high	2	fa-no	0	q1	more than 4 times	hsu-high	3	150	150
33	52	30-44	secondary school	3	50	60	1	0	food insecure	know-high	2	fa-yes	0	q2	Less than 4 times	hsu-med	1	210	210
33	52	30-44	secondary school	3	30	30	1	1	food insecure	know-med	1	fa-no	0	q2	more than 4 times	hsu-low	1	150	150
33	52	30-44	primary school	3	120	20	1	1	food insecure	know-low	0	fa-no	0	q1	more than 4 times	hsu-low	1
39	52	20-29	primary school	1	0	5	0	1	food insecure	know-low	1	fa-no	0	q1	more than 4 times	hsu-low	3		90
39	52	13-19	secondary school	1	0	0	0	0	food insecure	know-low	0	fa-no	0	q1	more than 4 times	hsu-low	2
39	52	20-29	primary school	3	150	10	0	0	food insecure	know-low	1	fa-no	0	q2	Less than 4 times	hsu-med	1
39	52	20-29	never attend school	2	60	30	0	0	food insecure	know-med	1	fa-no	0	q2	Less than 4 times	hsu-low	1	270
39	52	20-29	secondary school	3	150	150	0	1	food secure	know-high	2	fa-no	0	q2	Less than 4 times	hsu-med	2	180	180
39	52	13-19	high shool or higher	1	30	30	0	0	food secure	know-low	0	fa-no	0	q2	Less than 4 times	hsu-low	3
39	52	20-29	high shool or higher	2	155	160	1	1	food secure	know-high	2	fa-no	0	q1	more than 4 times	hsu-med	3	90	90
39	52	20-29	secondary school	2	150	150	1	1	food insecure	know-high	2	fa-no	0	q2	more than 4 times	hsu-high	2	150	150
39	52	20-29	secondary school	1	105	108	1	0	food insecure	know-high	2	fa-no	0	q2	more than 4 times	hsu-low	1	120	120
39	52	20-29	secondary school	3	155	156	0	0	food insecure	know-high	2	fa-no	0	q2	more than 4 times	hsu-med	3	120	120
39	52	13-19	secondary school	1	140	130	1	1	food insecure	know-high	2	fa-no	0	q2	more than 4 times	hsu-med	3	120	90
39	52	20-29	primary school	2	90	100	1	1	food insecure	know-high	2	fa-no	0	q2	Less than 4 times	hsu-high	1	120	120
39	52	30-44	never attend school	3	170	30	1	0	food secure	know-med	1	fa-no	0	q2	more than 4 times	hsu-high	2
39	52	30-44	never attend school	3	30	0	0	0	food insecure	know-med	0	fa-no	0	q2	Less than 4 times	hsu-low	2	240
39	52	20-29	primary school	3	120	120	1	1	food insecure	know-med	2	fa-yes	1	q2	Less than 4 times	hsu-low	1	120	120
39	52	13-19	high shool or higher	1	100	130	0	0	food secure	know-high	2	fa-no	0	q2	Less than 4 times	hsu-med	3	150	150
39	52	20-29	secondary school	2	12	15	1	1	food insecure	know-high	2	fa-no	0	q2	Less than 4 times	hsu-low	3	120	120
39	52	30-44	primary school	3	52	50	1	1	food insecure	know-high	2	fa-no	0	q3	Less than 4 times	hsu-low	2	240	240
39	52	20-29	primary school	2	90	50	0	0	food insecure	know-med	0	fa-no	0	q3	Less than 4 times	hsu-low	1
39	52	13-19	primary school	1	100	0	0	0	food insecure	know-high	0	fa-no	0	q2	Less than 4 times	hsu-low	1
39	52	20-29	high shool or higher	2	50	50	1	0	food secure	know-high	2	fa-no	0	q2	Less than 4 times	hsu-high	2	150	150
39	52	20-29	primary school	1	50	50	1	1	food insecure	know-high	2	fa-no	0	q1	more than 4 times	hsu-low	2	90	90
39	52	20-29	secondary school	3	0	10	0	1	food secure	know-med	2	fa-no	0	q3	Less than 4 times	hsu-low	2	270	270
39	52	20-29	primary school	2	60	30	0	0	food insecure	know-med	0	fa-no	0	q1	more than 4 times	hsu-med	1		180
39	52	20-29	secondary school	2	0	0	0	0	food insecure	know-high	2	fa-no	0	q2	more than 4 times	hsu-low	1	120	120
39	52	20-29	secondary school	2	30	4	1	1	food secure	know-high	1	fa-no	0	q2	more than 4 times	hsu-med	3
39	52	30-44	primary school	3	120	50	1	1	food insecure	know-med	1	fa-no	0	q1	more than 4 times	hsu-low	1	150	150
39	52	20-29	primary school	3	0	0	0	0	food insecure	know-low	0	fa-no	0	q2	more than 4 times	hsu-med	3
39	52	30-44	primary school	3	150	120	1	1	food insecure	know-low	1	fa-no	0	q2	more than 4 times	hsu-low	2	150	150
39	52	20-29	secondary school	1	30	10	0	0	food secure	know-med	0	fa-no	0	q2	more than 4 times	hsu-med	3	180	180
39	52	20-29	secondary school	2	160	160	1	1	food insecure	know-high	2	fa-no	0	q2	more than 4 times	hsu-low	1	150	180
39	52	30-44	secondary school	3	130	150	1	1	food insecure	know-med	2	fa-no	0	q1	more than 4 times	hsu-med	3	120	90
39	52	30-44	secondary school	3	0	0	0	0	food insecure	know-low	0	fa-no	0	q1	more than 4 times	hsu-low	2	90
39	52	30-44	secondary school	3	120	30	1	1	food insecure	know-low	0	fa-no	0	q2	more than 4 times	hsu-low	2
39	52	20-29	never attend school	2	90	60	1	0	food insecure	know-high	1	fa-yes	1	q2	more than 4 times	hsu-low	2	180	120
39	52	30-44	never attend school	3	0	0	0	0	food secure	know-med	2	fa-no	0	q2	Less than 4 times	hsu-low	1	180	180
39	52	20-29	secondary school	2	0	40	0	0	food insecure	know-high	2	fa-no	0	q2	more than 4 times	hsu-low	3	180	120
39	52	20-29	high shool or higher	1	0	50	0	0	food insecure	know-high	2	fa-no	0	q1	more than 4 times	hsu-high	2	60	60
39	52	20-29	primary school	2	0	0	0	0	food insecure	know-high	2	fa-no	0	q3	Less than 4 times	hsu-low	1	90	90
39	52	13-19	high shool or higher	1	90	20	0	0	food insecure	know-med	2	fa-no	0	q2	more than 4 times	hsu-low	3	210	90
39	52	20-29	secondary school	2	120	115	1	1	food insecure	know-high	2	fa-no	0	q2	more than 4 times	hsu-low	2	150	150
39	52	20-29	secondary school	2	150	145	1	1	food insecure	know-high	2	fa-no	0	q1	more than 4 times	hsu-low	2	150	150
39	52	20-29	secondary school	3	0	115	0	0	food insecure	know-low	2	fa-no	0	q1	more than 4 times	hsu-low	2		150
39	52	20-29	secondary school	1	100	100	1	1	food insecure	know-high	2	fa-no	0	q1	more than 4 times	hsu-high	1	210	210
39	52	20-29	primary school	1	65	52	0	0	food insecure	know-high	2	fa-no	0	q2	Less than 4 times	hsu-med	3	150	150
39	52	20-29	primary school	2	120	125	1	1	food secure	know-med	2	fa-no	0	q2	Less than 4 times	hsu-high	1	150	120
39	52	13-19	secondary school	1	120	40	1	0	food insecure	know-med	1	fa-no	0	q1	more than 4 times	hsu-high	3		180
39	52	13-19	secondary school	1	10	10	0	0	food secure	know-med	2	fa-yes	1	q2	more than 4 times	hsu-low	3	120	120
39	52	13-19	secondary school	1	90	70	1	0	food secure	know-med	0	fa-no	0	q2	more than 4 times	hsu-high	3	120	120
39	52	20-29	primary school	2	120	120	1	1	food insecure	know-med	2	fa-no	0	q2	Less than 4 times	hsu-med	1	120	120
39	52	20-29	primary school	2	120	120	1	0	food secure	know-med	2	fa-yes	1	q1	more than 4 times	hsu-low	2	120	120
39	52	30-44	never attend school	3	60	60	1	1	food insecure	know-med	1	fa-no	0	q2	more than 4 times	hsu-med	1	60	60
39	52	13-19	secondary school	2	0	0	0	0	food secure	know-med	2	fa-no	0	q1	more than 4 times	hsu-low	3	30	60
39	52	20-29	primary school	1	150	12	1	1	food insecure	know-med	1	fa-no	0	q2	more than 4 times	hsu-med	1	120	120
39	52	20-29	secondary school	3	150	140	0	0	food secure	know-med	1	fa-no	0	q1	more than 4 times	hsu-high	3
39	52	20-29	secondary school	2	110	95	1	1	food secure	know-med	1	fa-no	0	q2	more than 4 times	hsu-med	3	120	120
39	52	20-29	primary school	2	130	145	1	1	food secure	know-med	1	fa-no	0	q1	Less than 4 times	hsu-med	3	150	150
39	52	30-44	secondary school	3	125	120	1	1	food insecure	know-high	2	fa-no	0	q3	Less than 4 times	hsu-med	2	210	210
39	52	20-29	high shool or higher	2	150	140	0	0	food insecure	know-high	2	fa-no	0	q2	more than 4 times	hsu-low	2	120	120
39	52	13-19	secondary school	1	0	30	0	0	food insecure	know-med	1	fa-no	0	q2	more than 4 times	hsu-med	2	120	120
39	52	13-19	primary school	2	90	90	1	1	food insecure	know-low	1	fa-no	0	q2	more than 4 times	hsu-low	1	150	150
39	52	20-29	secondary school	2	90	90	1	1	food secure	know-med	1	fa-no	0	q2	more than 4 times	hsu-high	3	120	120
39	52	20-29	primary school	2	120	120	1	1	food insecure	know-med	1	fa-no	0	q2	more than 4 times	hsu-high	1	120	120
39	52	30-44	high shool or higher	1	180	180	1	1	food insecure	know-med	1	fa-no	0	q1	more than 4 times	hsu-med	2	210	210
39	52	20-29	primary school	2	110	102	1	1	food insecure	know-med	2	fa-no	0	q2	more than 4 times	hsu-low	1	150	150
39	52	20-29	secondary school	2	110	100	0	0	food insecure	know-high	1	fa-no	0	q1	more than 4 times	hsu-low	2	90	90
39	52	30-44	secondary school	3	120	110	1	1	food insecure	know-high	1	fa-no	0	q1	more than 4 times	hsu-med	1	150	150
39	52	20-29	high shool or higher	1	130	115	1	1	food secure	know-high	2	fa-yes	1	q2	more than 4 times	hsu-high	3	150	120
39	52	20-29	secondary school	1	90	90	1	1	food insecure	know-med	1	fa-no	0	q1	more than 4 times	hsu-low	2	150	150
39	52	13-19	secondary school	1	0	0	0	0	food insecure	know-med	1	fa-no	0	q1	more than 4 times	hsu-low	3	90	90
39	52	13-19	primary school	1	90	90	1	1	food insecure	know-med	1	fa-no	0	q2	more than 4 times	hsu-high	3	120	120
39	52	13-19	secondary school	1	120	60	1	0	food insecure	know-low	1	fa-no	0	q1	more than 4 times	hsu-high	3	210	210
39	52	20-29	primary school	2	180	180	1	1	food insecure	know-med	2	fa-no	0	q1	more than 4 times	hsu-med	2	210	210
39	52	20-29	primary school	3	80	150	1	1	food insecure	know-med	1	fa-no	0	q2	more than 4 times	hsu-high	1	210	210
39	52	20-29	primary school	2	150	60	1	1	food insecure	know-med	2	fa-no	0	q1	more than 4 times	hsu-med	2	150	60
39	52	13-19	primary school	1	120	120	1	1	food secure	know-med	0	fa-no	0	q2	more than 4 times	hsu-med	1	180	180
39	52	13-19	secondary school	1	140	145	1	1	food insecure	know-high	2	fa-no	0	q2	more than 4 times	hsu-med	3	150	150
39	52	20-29	primary school	2	120	120	1	1	food insecure	know-med	2	fa-no	0	q2	Less than 4 times	hsu-med	3	120	120
39	52	30-44	primary school	3	125	120	1	1	food insecure	know-med	1	fa-no	0	q2	more than 4 times	hsu-low	1	150	150
39	52	20-29	secondary school	1	90	90	1	1	food insecure	know-high	2	fa-no	0	q2	Less than 4 times	hsu-low	3	180	180
39	52	20-29	secondary school	2	60	20	1	0	food insecure	know-low	1	fa-no	0	q1	more than 4 times	hsu-med	2	210	240
39	52	20-29	secondary school	1	60	30	1	1	food insecure	know-med	0	fa-yes	1	q1	more than 4 times	hsu-med	3	210	210
39	52	13-19	high shool or higher	1	40	20	1	1	food secure	know-low	2	fa-no	0	q1	more than 4 times	hsu-low	1	150	150
39	52	13-19	primary school	1	30	10	0	0	food insecure	know-med	2	fa-yes	1	q2	Less than 4 times	hsu-low	1	210	210
39	52	20-29	primary school	2	100	110	1	1	food insecure	know-high	2	fa-no	0	q2	Less than 4 times	hsu-low	2	150	150
39	52	20-29	high shool or higher	1	140	140	1	1	food insecure	know-high	2	fa-no	0	q1	more than 4 times	hsu-med	2	90	90
39	52	20-29	primary school	2	45	50	0	0	food insecure	know-high	1	fa-no	0	q2	more than 4 times	hsu-low	1	150	150
39	52	20-29	never attend school	2	130	145	1	1	food secure	know-med	2	fa-no	0	q2	more than 4 times	hsu-med	1	150	150
39	52	13-19	secondary school	1	50	50	0	0	food insecure	know-high	0	fa-no	0	q2	more than 4 times	hsu-med	1	210	180
39	52	20-29	primary school	2	30	0	1	0	food insecure	know-high	1	fa-no	0	q1	more than 4 times	hsu-med	2	90	90
39	52	20-29	secondary school	2	175	170	0	0	food insecure	know-med	1	fa-no	0	q1	more than 4 times	hsu-high	2	90	90
39	52	13-19	secondary school	1	165	162	1	1	food insecure	know-high	1	fa-no	0	q1	more than 4 times	hsu-low	2	90	90
39	52	30-44	secondary school	3	170	160	1	1	food insecure	know-high	2	fa-no	0	q1	more than 4 times	hsu-med	3	90	90
39	52	20-29	secondary school	2	60	60	1	1	food secure	know-med	1	fa-no	0	q2	more than 4 times	hsu-med	1	240	240
39	52	20-29	primary school	1	100	60	1	1	food insecure	know-med	2	fa-no	0	q1	more than 4 times	hsu-high	3	150	150
39	52	13-19	secondary school	1	150	150	1	1	food insecure	know-med	1	fa-no	0	q2	Less than 4 times	hsu-low	1	180	180
39	52	20-29	secondary school	1	30	30	0	0	food secure	know-low	1	fa-no	0	q2	Less than 4 times	hsu-med	2
39	52	20-29	secondary school	2	150	150	1	1	food insecure	know-med	1	fa-no	0	q1	more than 4 times	hsu-high	2	150	150
39	52	20-29	high shool or higher	1	120	90	1	1	food secure	know-high	2	fa-no	0	q2	Less than 4 times	hsu-med	3	180	240
39	52	20-29	secondary school	2	180	180	0	0	food insecure	know-med	1	fa-no	0	q2	more than 4 times	hsu-high	2	120	120
70	52	20-29	secondary school	3	60	30	0	0	food insecure	know-med	2	fa-no	0	q1	more than 4 times	hsu-med	2	210	210
70	52	20-29	never attend school	2	40	0	1	0	food insecure	know-med	2	fa-no	0	q1	more than 4 times	hsu-med	1	180	180
70	52	20-29	high shool or higher	1	150	150	0	0	food secure	know-high	2	fa-no	0	q1	more than 4 times	hsu-high	3	270	270
70	52	20-29	secondary school	2	150	150	0	0	food secure	know-med	1	fa-no	0	q2	more than 4 times	hsu-high	3	150	150
70	52	20-29	high shool or higher	3	2	60	0	0	food secure	know-med	1	fa-no	0	q2	Less than 4 times	hsu-low	3	270	270
70	52	20-29	primary school	2	10	20	0	0	food insecure	know-med	0	fa-no	0	q2	more than 4 times	hsu-low	1	150	90
70	52	20-29	primary school	2	3	10	0	0	food secure	know-med	1	fa-no	0	q1	more than 4 times	hsu-low	2	240	210
70	52	13-19	high shool or higher	1	60	90	1	1	food secure	know-med	1	fa-no	0	q2	Less than 4 times	hsu-med	3	150	150
70	52	20-29	secondary school	2	160	160	1	1	food secure	know-med	1	fa-no	0	q2	Less than 4 times	hsu-med	1	150	150
70	52	30-44	secondary school	3	150	120	0	0	food secure	know-med	1	fa-no	0	q2	more than 4 times	hsu-low	3	240	180
70	52	30-44	primary school	3	50	100	0	0	food secure	know-med	1	fa-no	0	q2	more than 4 times	hsu-low	3	150	150
70	52	13-19	primary school	1	60	60	0	0	food insecure	know-med	0	fa-no	0	q1	Less than 4 times	hsu-med	1	60	90
70	52	13-19	high shool or higher	1	120	15	0	0	food secure	know-med	0	fa-no	0	q1	more than 4 times	hsu-med	3	120	90
70	52	20-29	secondary school	2	60	30	1	0	food insecure	know-med	1	fa-no	0	q2	more than 4 times	hsu-low	3	210	150
70	52	30-44	primary school	3	20	30	0	0	food insecure	know-low	1	fa-no	0	q2	Less than 4 times	hsu-low	2	120	120
70	52	20-29	high shool or higher	1	180	160	1	0	food secure	know-med	2	fa-no	0	q1	more than 4 times	hsu-med	3	180	150
70	52	13-19	primary school	1	100	40	0	0	food secure	know-med	1	fa-no	0	q2	Less than 4 times	hsu-med	3	90	90
70	52	20-29	primary school	2	270	270	1	1	food insecure	know-high	2	fa-no	0	q2	Less than 4 times	hsu-low	2	270	270
70	52	13-19	never attend school	1	150	150	1	1	food secure	know-low	1	fa-no	0	q2	more than 4 times	hsu-low	3	270	270
70	52	13-19	primary school	1	180	180	1	1	food secure	know-med	0	fa-yes	1	q1	more than 4 times	hsu-med	1	270	270
70	52	30-44	primary school	3	210	180	0	0	food secure	know-med	2	fa-no	0	q1	more than 4 times	hsu-low	3	270	270
70	52	30-44	never attend school	2	0	0	0	0	food secure	know-med	1	fa-no	0	q2	more than 4 times	hsu-low	1	240	150
70	52	30-44	primary school	3	0	10	0	0	food secure	know-low	1	fa-no	0	q2	Less than 4 times	hsu-med	3	90	90
70	52	13-19	secondary school	1	20	20	1	1	food secure	know-low	1	fa-yes	1	q2	more than 4 times	hsu-high	2	90	90
70	52	20-29	high shool or higher	2	180	180	0	0	food secure	know-med	2	fa-no	0	q1	more than 4 times	hsu-high	3	180	180
70	52	13-19	primary school	1	120	120	0	0	food insecure	know-low	1	fa-no	0	q1	more than 4 times	hsu-med	1	180	180
70	52	30-44	secondary school	3	90	90	0	0	food insecure	know-med	2	fa-no	0	q2	more than 4 times	hsu-med	3	270	270
70	52	20-29	primary school	3	150	90	0	0	food insecure	know-med	1	fa-no	0	q2	more than 4 times	hsu-low	2	240	90
70	52	20-29	secondary school	2	180	180	0	0	food insecure	know-med	1	fa-no	0	q1	more than 4 times	hsu-low	2	270	270
70	52	20-29	never attend school	2	90	90	0	0	food secure	know-low	0	fa-no	0	q2	more than 4 times	hsu-high	1	90	90
70	52	20-29	high shool or higher	1	180	180	0	0	food secure	know-med	1	fa-no	0	q2	Less than 4 times	hsu-high	3	180	210
70	52	20-29	primary school	2	30	30	0	0	food insecure	know-low	0	fa-no	0	q2	Less than 4 times	hsu-low	1	90	90
70	52	30-44	never attend school	3	0	0	0	0	food insecure	know-low	0	fa-no	0	q3	Less than 4 times	hsu-low	2
70	52	13-19	secondary school	1	30	30	1	1	food insecure	know-med	2	fa-no	0	q3	Less than 4 times	hsu-high	1	120	120
70	52	20-29	primary school	2	50	20	0	0	food secure	know-med	0	fa-no	0	q1	more than 4 times	hsu-med	2	270	240
70	52	20-29	primary school	2	70	70	0	0	food secure	know-med	1	fa-no	0	q2	more than 4 times	hsu-med	1	150	150
70	52	13-19	secondary school	1	150	150	1	1	food insecure	know-med	1	fa-no	0	q2	more than 4 times	hsu-high	2	180	180
70	52	13-19	secondary school	1	0	30	0	0	food secure	know-low	1	fa-no	0	q2	more than 4 times	hsu-low	3	270	270
70	52	30-44	primary school	3	0	0	0	0	food insecure	know-low	1	fa-no	0	q1	more than 4 times	hsu-low	1	180	180
70	52	20-29	never attend school	3	0	120	0	0	food insecure	know-low	2	fa-no	0	q1	more than 4 times	hsu-med	2		270
70	52	13-19	primary school	1	120	120	1	1	food secure	know-low	1	fa-no	0	q2	Less than 4 times	hsu-med	2	120	120
70	52	20-29	primary school	3	150	150	0	0	food secure	know-med	1	fa-no	0	q2	more than 4 times	hsu-high	3	150	150
70	52	20-29	secondary school	3	75	75	1	1	food secure	know-med	2	fa-no	0	q2	more than 4 times	hsu-high	2	90	90
70	52	20-29	primary school	3	90	90	0	0	food secure	know-med	1	fa-no	0	q2	more than 4 times	hsu-med	3	120	90
70	52	13-19	primary school	1	30	50	0	0	food secure	know-low	1	fa-no	0	q1	more than 4 times	hsu-low	3	240	240
70	52	20-29	primary school	3	120	120	1	1	food insecure	know-med	2	fa-no	0	q1	more than 4 times	hsu-med	3	270	270
70	52	13-19	secondary school	1	90	90	0	0	food secure	know-low	1	fa-no	0	q1	more than 4 times	hsu-med	3	120	120
70	52	20-29	primary school	2	180	180	1	1	food secure	know-med	1	fa-no	0	q2	Less than 4 times	hsu-med	3	180	180
70	52	20-29	secondary school	2	100	90	1	1	food insecure	know-low	1	fa-no	0	q1	Less than 4 times	hsu-low	3	90	90
70	52	20-29	primary school	3	30	30	0	0	food insecure	know-low	0	fa-no	0	q2	more than 4 times	hsu-low	2
70	52	20-29	secondary school	2	50	50	1	1	food secure	know-med	1	fa-no	0	q2	more than 4 times	hsu-med	3	90	90
70	52	20-29	primary school	2	60	60	1	1	food secure	know-med	1	fa-no	0	q2	more than 4 times	hsu-low	2	120	120
70	52	20-29	secondary school	1	180	180	1	1	food secure	know-med	2	fa-no	0	q2	more than 4 times	hsu-high	2	210	210
70	52	20-29	secondary school	2	90	90	1	1	food insecure	know-med	1	fa-no	0	q2	more than 4 times	hsu-med	2	90	90
70	52	20-29	high shool or higher	2	90	90	1	1	food secure	know-med	1	fa-no	0	q2	Less than 4 times	hsu-low	2	90	90
70	52	20-29	primary school	2	80	60	1	0	food insecure	know-low	1	fa-no	0	q2	Less than 4 times	hsu-low	2	180	180
70	52	20-29	secondary school	2	180	180	0	0	food secure	know-med	2	fa-no	0	q2	more than 4 times	hsu-med	2	270	270
70	52	20-29	primary school	2	120	120	0	0	food insecure	know-low	1	fa-no	0	q2	Less than 4 times	hsu-med	3
70	52	20-29	never attend school	3	0	0	0	0	food secure	know-low	1	fa-no	0	q2	more than 4 times	hsu-low	2	270	120
70	52	13-19	secondary school	1	180	180	1	0	food secure	know-high	2	fa-no	0	q2	more than 4 times	hsu-high	1	270	270
70	52	20-29	secondary school	3	120	90	0	0	food secure	know-high	1	fa-no	0	q2	more than 4 times	hsu-low	3	120	120
70	52	20-29	never attend school	3	0	0	0	0	food insecure	know-med	2	fa-no	0	q1	more than 4 times	hsu-low	1	270	270
70	52	20-29	secondary school	3	25	15	0	0	food insecure	know-med	1	fa-no	0	q2	more than 4 times	hsu-med	2	150	150
70	52	20-29	primary school	3	30	30	1	1	food insecure	know-low	1	fa-no	0	q2	Less than 4 times	hsu-med	1	150	150
70	52	20-29	secondary school	1	20	0	1	0	food secure	know-med	1	fa-yes	0	q2	more than 4 times	hsu-low	3	90	90
70	52	20-29	high shool or higher	1	180	180	0	0	food secure	know-med	2	fa-no	0	q2	more than 4 times	hsu-med	2	120	120
70	52	20-29	high shool or higher	1	90	90	1	1	food secure	know-med	2	fa-no	0	q2	more than 4 times	hsu-med	3	120	120
70	52	30-44	primary school	3	150	150	1	1	food secure	know-low	1	fa-no	0	q2	more than 4 times	hsu-med	3	180	180
70	52	13-19	high shool or higher	1	180	180	1	1	food insecure	know-med	2	fa-no	0	q1	more than 4 times	hsu-low	2	270	270
70	52	13-19	secondary school	1	2	120	1	1	food secure	know-med	2	fa-no	0	q1	more than 4 times	hsu-low	3	270	270
70	52	20-29	secondary school	2	120	135	1	0	food insecure	know-med	2	fa-no	0	q2	more than 4 times	hsu-med	3		180
70	52	20-29	secondary school	1	120	120	1	1	food secure	know-low	1	fa-no	0	q2	more than 4 times	hsu-high	1
70	52	20-29	secondary school	2	30	30	0	0	food secure	know-med	0	fa-no	0	q2	Less than 4 times	hsu-high	3	120	120
70	52	20-29	secondary school	2	50	50	0	0	food secure	know-med	1	fa-no	0	q2	Less than 4 times	hsu-med	3	120	120
70	52	30-44	primary school	3	0	0	0	0	food insecure	know-low	0	fa-no	0	q1	more than 4 times	hsu-low	2
70	52	20-29	never attend school	3	90	90	0	0	food insecure	know-high	2	fa-no	0	q1	more than 4 times	hsu-low	2	270	270
70	52	20-29	high shool or higher	3	60	30	0	0	food secure	know-med	1	fa-no	0	q1	more than 4 times	hsu-low	3	180	180
70	52	20-29	never attend school	2	60	60	0	0	food secure	know-low	1	fa-no	0	q3	Less than 4 times	hsu-high	1	60	60
70	52	20-29	high shool or higher	3	50	50	0	0	food secure	know-med	1	fa-no	0	q2	more than 4 times	hsu-low	2	150	150
70	52	30-44	secondary school	3	210	209	0	0	food secure	know-med	1	fa-no	0	q1	more than 4 times	hsu-med	2	180	180
70	52	20-29	primary school	3	45	30	1	1	food secure	know-med	0	fa-no	0	q2	more than 4 times	hsu-low	2	150	90
70	52	30-44	never attend school	3	150	90	1	0	food secure	know-low	0	fa-no	0	q2	more than 4 times	hsu-high	3	150	90
70	52	20-29	secondary school	3	60	30	0	0	food insecure	know-med	1	fa-no	0	q2	Less than 4 times	hsu-low	3	270	270
70	52	13-19	secondary school	1	180	30	1	0	food secure	know-med	1	fa-no	0	q1	more than 4 times	hsu-med	3	270	270
70	52	13-19	primary school	2	120	120	1	1	food secure	know-med	1	fa-no	0	q2	more than 4 times	hsu-low	2	180	180
70	52	20-29	primary school	3	20	50	0	0	food insecure	know-med	1	fa-no	0	q2	Less than 4 times	hsu-low	2	210	210
70	52	20-29	primary school	3	155	50	1	1	food insecure	know-low	1	fa-no	0	q1	more than 4 times	hsu-med	2	180	90
70	52	30-44	primary school	3	150	150	1	1	food insecure	know-med	2	fa-no	0	q2	more than 4 times	hsu-low	2	270	270
70	52	20-29	secondary school	2	90	90	1	1	food secure	know-med	2	fa-no	0	q2	more than 4 times	hsu-med	1	180	180
70	52	13-19	primary school	1	90	96	0	0	food secure	know-low	1	fa-no	0	q2	more than 4 times	hsu-high	3	180	180
70	52	13-19	secondary school	2	120	120	0	0	food secure	know-med	1	fa-no	0	q2	Less than 4 times	hsu-med	2	180	180
70	52	20-29	primary school	2	60	60	0	0	food secure	know-med	0	fa-no	0	q2	Less than 4 times	hsu-high	2	210	210
70	52	20-29	secondary school	3	90	100	0	0	food secure	know-med	1	fa-no	0	q2	Less than 4 times	hsu-low	3	120	90
70	52	20-29	primary school	1	285	90	0	0	food insecure	know-med	1	fa-no	0	q2	Less than 4 times	hsu-low	2	150	90
70	52	30-44	primary school	3	60	60	1	1	food secure	know-med	2	fa-no	0	q3	Less than 4 times	hsu-low	1	270	270
70	52	13-19	secondary school	1	120	120	0	0	food secure	know-med	2	fa-no	0	q1	more than 4 times	hsu-med	3	270	270
70	52	13-19	primary school	1	60	60	1	1	food secure	know-med	1	fa-no	0	q2	more than 4 times	hsu-med	3	180	180
70	52	20-29	primary school	3	60	60	1	1	food secure	know-high	1	fa-no	0	q2	more than 4 times	hsu-med	1	90	90
70	52	20-29	secondary school	2	90	180	0	0	food secure	know-med	1	fa-no	0	q2	more than 4 times	hsu-med	2	240	210
70	52	20-29	primary school	3	90	115	0	0	food insecure	know-med	2	fa-no	0	q1	more than 4 times	hsu-med	2	210	210
13	61	20-29	secondary school	1	0	0	0	0	food insecure	know-low	0	fa-no	0	q2	more than 4 times	hsu-low	1
13	61	13-19	secondary school	1	300	300	0	0	food secure	know-high	2	fa-no	0	q2	Less than 4 times	hsu-med	3	300	300
13	61	20-29	secondary school	2	15	30	0	0	food secure	know-med	2	fa-yes	0	q1	Less than 4 times	hsu-high	3	300	300
13	61	30-44	high shool or higher	2	12	0	1	0	food secure	know-med	1	fa-no	0	q1	more than 4 times	hsu-med	3	210	150
13	61	13-19	primary school	1	0	0	0	0	food secure	know-low	0	fa-no	0	q3	Less than 4 times	hsu-low	3
13	61	13-19	secondary school	1	45	45	0	0	food secure	know-low	0	fa-no	0	q1	more than 4 times	hsu-med	3
13	61	20-29	secondary school	3	120	30	0	0	food secure	know-low	0	fa-no	0	q1	more than 4 times	hsu-low	3
13	61	13-19	primary school	1	80	80	0	0	food insecure	know-med	2	fa-no	0	q3	Less than 4 times	hsu-low	2	120	120
13	61	30-44	primary school	3	30	30	0	0	food secure	know-med	1	fa-no	0	q1	more than 4 times	hsu-low	2	180	90
13	61	20-29	primary school	2	150	150	0	0	food insecure	know-med	2	fa-no	0	q2	more than 4 times	hsu-low	2	210	240
13	61	20-29	secondary school	2	150	160	0	0	food secure	know-med	2	fa-no	0	q1	more than 4 times	hsu-high	2	180	210
13	61	20-29	secondary school	3	196	195	0	0	food secure	know-high	2	fa-no	0	q1	Less than 4 times	hsu-high	2	270	240
13	61	13-19	secondary school	1	130	120	0	0	food secure	know-med	1	fa-no	0	q2	more than 4 times	hsu-high	2	120	150
13	61	20-29	high shool or higher	1	160	160	0	0	food secure	know-med	2	fa-yes	1	q2	Less than 4 times	hsu-med	2		300
13	61	30-44	secondary school	3	180	180	0	0	food secure	know-high	2	fa-no	0	q1	more than 4 times	hsu-high	3	180	210
13	61	30-44	secondary school	2	125	125	1	1	food insecure	know-med	1	fa-no	0	q2	more than 4 times	hsu-high	2	150	150
13	61	13-19	high shool or higher	1	160	160	0	0	food secure	know-med	1	fa-no	0	q1	more than 4 times	hsu-high	3	240	240
13	61	20-29	secondary school	2	150	150	0	0	food secure	know-high	2	fa-yes	1	q2	more than 4 times	hsu-low	3	270	270
13	61	30-44	secondary school	3	150	150	0	0	food secure	know-low	0	fa-no	0	q2	more than 4 times	hsu-med	3
13	61	20-29	secondary school	3	90	90	0	0	food secure	know-med	2	fa-no	0	q1	more than 4 times	hsu-med	3	300	300
13	61	30-44	primary school	2	125	125	0	0	food secure	know-med	1	fa-no	0	q2	Less than 4 times	hsu-med	1	60	60
13	61	20-29	never attend school	3	120	100	0	0	food secure	know-med	1	fa-no	0	q3	Less than 4 times	hsu-high	1	30	30
13	61	30-44	primary school	3	180	300	0	0	food insecure	know-med	2	fa-no	0	q1	more than 4 times	hsu-high	2	120	60
13	61	20-29	never attend school	2	20	20	0	0	food insecure	know-med	0	fa-no	0	q3	Less than 4 times	hsu-low	1	210
13	61	20-29	primary school	2	60	60	0	0	food secure	know-med	1	fa-no	0	q1	more than 4 times	hsu-high	3	180	180
13	61	13-19	secondary school	1	100	40	0	0	food secure	know-med	0	fa-no	0	q3	Less than 4 times	hsu-low	1	270
13	61	20-29	secondary school	1	38	60	0	0	food secure	know-med	1	fa-no	0	q2	more than 4 times	hsu-high	1
13	61	20-29	secondary school	1	120	120	0	0	food secure	know-med	1	fa-no	0	q2	Less than 4 times	hsu-med	1	180	180
13	61	30-44	secondary school	3	10	60	0	0	food insecure	know-med	0	fa-no	0	q2	Less than 4 times	hsu-low	1	150	150
13	61	30-44	primary school	3	170	170	0	0	food secure	know-med	1	fa-no	0	q1	more than 4 times	hsu-high	3	210	210
13	61	30-44	never attend school	3	180	180	1	1	food insecure	know-med	2	fa-yes	0	q2	more than 4 times	hsu-med	2	150	150
13	61	13-19	high shool or higher	1	270	270	0	0	food secure	know-high	2	fa-no	0	q2	more than 4 times	hsu-high	3	240	240
13	61	20-29	primary school	2	210	210	0	0	food secure	know-high	2	fa-no	0	q1	more than 4 times	hsu-med	1	210	210
13	61	13-19	primary school	1	30	10	0	0	food secure	know-low	0	fa-no	0	q2	Less than 4 times	hsu-low	1
13	61	20-29	never attend school	3	40	20	0	0	food secure	know-med	2	fa-no	0	q1	more than 4 times	hsu-low	2	270	270
13	61	20-29	secondary school	1	70	70	1	1	food secure	know-med	1	fa-no	0	q2	Less than 4 times	hsu-med	2
13	61	20-29	secondary school	2	0	0	0	0	food secure	know-low	0	fa-no	0	q3	Less than 4 times	hsu-low	3
13	61	30-44	secondary school	2	175	175	1	1	food secure	know-med	1	fa-no	0	q1	more than 4 times	hsu-med	3	90	90
13	61	20-29	high shool or higher	2	20	30	0	0	food secure	know-high	2	fa-no	0	q1	more than 4 times	hsu-high	3	240	240
13	61	30-44	secondary school	2	125	125	0	0	food secure	know-med	2	fa-no	0	q1	Less than 4 times	hsu-low	3	60	60
13	61	13-19	secondary school	1	128	40	0	0	food secure	know-high	2	fa-no	0	q3	Less than 4 times	hsu-med	1	300	300
13	61	20-29	never attend school	2	15	10	1	1	food insecure	know-med	1	fa-no	0	q2	more than 4 times	hsu-med	2	210	210
13	61	20-29	high shool or higher	1	88	60	1	1	food secure	know-high	2	fa-no	1	q1	more than 4 times	hsu-high	3	300	300
13	61	13-19	secondary school	1	150	150	0	0	food insecure	know-med	1	fa-no	0	q1	more than 4 times	hsu-med	2	240	240
13	61	13-19	primary school	1	150	150	0	0	food secure	know-med	1	fa-no	0	q2	more than 4 times	hsu-med	3	240	240
13	61	13-19	secondary school	1	140	140	0	0	food secure	know-med	1	fa-yes	1	q1	more than 4 times	hsu-high	3	120	120
13	61	20-29	primary school	1	150	150	1	1	food secure	know-high	2	fa-no	0	q2	more than 4 times	hsu-low	2	300	300
13	61	20-29	secondary school	2	20	20	1	1	food insecure	know-med	1	fa-no	0	q1	more than 4 times	hsu-med	2
13	61	20-29	primary school	3	0	40	0	0	food insecure	know-med	2	fa-no	0	q1	more than 4 times	hsu-med	3	180	180
13	61	30-44	secondary school	2	200	200	0	0	food secure	know-med	1	fa-no	0	q1	Less than 4 times	hsu-high	3	60	60
13	61	30-44	high shool or higher	2	240	240	0	0	food secure	know-med	1	fa-no	0	q1	more than 4 times	hsu-high	3	150	150
13	61	20-29	high shool or higher	1	210	210	0	0	food secure	know-high	1	fa-no	0	q1	more than 4 times	hsu-high	3	180	180
13	61	20-29	high shool or higher	1	130	130	0	0	food secure	know-med	2	fa-no	0	q2	more than 4 times	hsu-med	3	120	120
13	61	30-44	secondary school	3	0	0	0	0	food secure	know-med	2	fa-no	0	q1	more than 4 times	hsu-med	3	270	270
13	61	20-29	high shool or higher	1	180	180	0	0	food secure	know-high	2	fa-no	0	q1	more than 4 times	hsu-med	3	60	60
13	61	20-29	secondary school	2	0	0	0	0	food secure	know-med	2	fa-no	0	q2	more than 4 times	hsu-low	2	270	270
13	61	20-29	primary school	3	164	160	0	0	food secure	know-med	1	fa-no	0	q2	Less than 4 times	hsu-low	3	180	180
13	61	30-44	never attend school	3	120	120	1	1	food insecure	know-med	1	fa-no	0	q2	more than 4 times	hsu-high	3	180	180
13	61	20-29	secondary school	1	300	210	0	0	food secure	know-med	1	fa-no	0	q2	more than 4 times	hsu-med	3	240	240
13	61	13-19	high shool or higher	1	135	270	0	0	food secure	know-med	2	fa-no	0	q1	more than 4 times	hsu-high	3	270	270
13	61	13-19	high shool or higher	1	30	20	0	0	food secure	know-med	1	fa-no	0	q2	more than 4 times	hsu-high	2
13	61	13-19	high shool or higher	1	85	87	0	0	food secure	know-med	1	fa-no	0	q2	more than 4 times	hsu-high	3
13	61	20-29	primary school	2	50	40	0	0	food secure	know-med	2	fa-no	0	q1	more than 4 times	hsu-low	2	180	180
13	61	20-29	high shool or higher	2	160	125	0	0	food secure	know-med	1	fa-no	0	q1	more than 4 times	hsu-high	1	150	150
13	61	20-29	secondary school	3	40	40	0	0	food secure	know-med	1	fa-no	0	q2	more than 4 times	hsu-low	2	120	120
13	61	30-44	secondary school	2	60	60	0	0	food secure	know-med	1	fa-no	0	q1	more than 4 times	hsu-high	2	30	30
13	61	20-29	primary school	2	0	70	0	0	food secure	know-med	2	fa-no	0	q1	more than 4 times	hsu-high	2	150	150
13	61	20-29	secondary school	2	110	90	0	0	food secure	know-med	2	fa-no	0	q2	Less than 4 times	hsu-high	2	180	180
13	61	20-29	secondary school	2	90	90	0	0	food secure	know-med	1	fa-yes	1	q1	more than 4 times	hsu-low	3	180	180
13	61	20-29	primary school	2	15	0	1	0	food secure	know-low	0	fa-no	0	q1	more than 4 times	hsu-low	2
13	61	13-19	secondary school	1	115	115	0	0	food secure	know-med	0	fa-no	0	q1	more than 4 times	hsu-high	2	180	180
13	61	13-19	primary school	1	50	0	1	0	food secure	know-low	0	fa-no	0	q2	Less than 4 times	hsu-low	1	180	150
13	61	30-44	primary school	3	0	0	0	0	food insecure	know-low	0	fa-no	0	q1	more than 4 times	hsu-med	2
13	61	30-44	never attend school	3	0	0	0	0	food insecure	know-low	0	fa-no	0	q2	more than 4 times	hsu-low	2
13	61	20-29	primary school	1	60	60	1	0	food secure	know-low	1	fa-no	0	q1	more than 4 times	hsu-med	3	180	240
13	61	30-44	primary school	3	90	90	1	0	food secure	know-low	2	fa-no	0	q2	Less than 4 times	hsu-med	3
13	61	13-19	high shool or higher	1	90	90	1	1	food secure	know-high	2	fa-no	0	q1	more than 4 times	hsu-low	2	270	270
13	61	20-29	secondary school	1	148	149	1	1	food insecure	know-high	1	fa-no	0	q1	more than 4 times	hsu-med	1	210	210
13	61	20-29	secondary school	2	130	130	0	0	food secure	know-low	0	fa-no	0	q2	Less than 4 times	hsu-high	2
13	61	13-19	high shool or higher	1	200	200	1	1	food secure	know-med	1	fa-no	0	q1	more than 4 times	hsu-high	3	90	90
13	61	20-29	secondary school	2	210	210	0	0	food secure	know-med	1	fa-no	0	q1	more than 4 times	hsu-high	3	180	180
13	61	20-29	primary school	2	30	30	0	0	food secure	know-med	2	fa-no	0	q1	more than 4 times	hsu-high	3	210	210
13	61	20-29	high shool or higher	2	120	120	0	0	food secure	know-med	2	fa-no	0	q2	more than 4 times	hsu-high	2	120	120
13	61	13-19	secondary school	1	210	210	0	0	food secure	know-med	1	fa-no	0	q1	more than 4 times	hsu-med	2	240	240
13	61	20-29	never attend school	1	0	0	0	0	food insecure	know-med	1	fa-no	0	q1	more than 4 times	hsu-med	1	210	210
13	61	20-29	primary school	2	120	0	1	0	food secure	know-low	0	fa-no	0	q1	more than 4 times	hsu-high	2	210	210
13	61	20-29	secondary school	2	165	165	0	0	food secure	know-med	1	fa-no	0	q1	Less than 4 times	hsu-high	3	90	90
13	61	20-29	secondary school	1	180	180	0	0	food secure	know-med	2	fa-no	0	q1	Less than 4 times	hsu-high	3	210	210
13	61	20-29	primary school	2	120	120	0	0	food secure	know-med	1	fa-no	0	q1	Less than 4 times	hsu-med	2	180	180
13	61	20-29	primary school	2	120	50	0	0	food secure	know-med	2	fa-no	0	q1	more than 4 times	hsu-high	2	270	270
13	61	20-29	secondary school	2	180	180	0	0	food secure	know-med	1	fa-no	0	q2	more than 4 times	hsu-med	2	180	180
13	61	20-29	high shool or higher	1	100	60	0	0	food secure	know-med	2	fa-no	0	q2	more than 4 times	hsu-high	3	150	150
13	61	13-19	secondary school	1	10	10	0	0	food secure	know-high	1	fa-no	0	q2	more than 4 times	hsu-high	2	90	90
13	61	20-29	high shool or higher	2	165	150	0	0	food secure	know-med	1	fa-no	0	q1	more than 4 times	hsu-high	2	150	150
13	61	20-29	high shool or higher	2	180	160	0	0	food secure	know-med	1	fa-no	0	q1	more than 4 times	hsu-high	3	240	240
13	61	20-29	primary school	2	10	10	1	1	food secure	know-low	1	fa-no	0	q3	Less than 4 times	hsu-med	2	180	180
13	61	30-44	secondary school	3	0	90	0	0	food secure	know-med	1	fa-no	0	q1	more than 4 times	hsu-med	3	240	240
13	61	20-29	primary school	3	90	90	0	0	food secure	know-med	1	fa-no	0	q2	more than 4 times	hsu-low	2	210	210
13	61	20-29	secondary school	2	3	92	1	0	food secure	know-med	1	fa-no	0	q2	more than 4 times	hsu-high	2	180	240
13	61	30-44	primary school	3	150	150	0	0	food secure	know-med	1	fa-no	0	q2	more than 4 times	hsu-high	3	180	180
16	61	13-19	secondary school	1	120	125	0	0	food secure	know-high	1	fa-no	0	q1	more than 4 times	hsu-high	3	150	150
16	61	20-29	high shool or higher	1	150	150	0	0	food secure	know-high	2	fa-no	0	q1	more than 4 times	hsu-high	1	150	150
16	61	20-29	high shool or higher	1	60	150	0	0	food secure	know-high	2	fa-no	0	q1	more than 4 times	hsu-high	2	150	150
16	61	20-29	primary school	1	2	2	0	0	food secure	know-high	2	fa-yes	1	q3	more than 4 times	hsu-med	1	270	270
16	61	20-29	primary school	1	130	130	0	0	food secure	know-high	2	fa-no	0	q1	more than 4 times	hsu-low	2	210	210
16	61	20-29	high shool or higher	1	150	150	0	0	food secure	know-high	2	fa-no	0	q2	more than 4 times	hsu-low	2	210	210
16	61	20-29	secondary school	3	150	150	0	0	food secure	know-med	1	fa-no	0	q1	more than 4 times	hsu-med	1	150	150
16	61	30-44	primary school	3	240	240	0	0	food insecure	know-high	1	fa-no	0	q1	more than 4 times	hsu-high	2	180	180
16	61	20-29	secondary school	3	120	120	0	1	food secure	know-high	2	fa-no	0	q1	more than 4 times	hsu-med	1	150	150
16	61	30-44	primary school	3	300	300	0	0	food secure	know-high	1	fa-no	0	q1	more than 4 times	hsu-med	2	180	180
16	61	20-29	secondary school	2	10	30	0	0	food secure	know-med	2	fa-no	0	q1	Less than 4 times	hsu-med	3
16	61	30-44	primary school	3	10	0	0	0	food insecure	know-low	0	fa-no	0	q3	Less than 4 times	hsu-low	2	90	90
16	61	30-44	primary school	3	120	120	0	0	food secure	know-med	1	fa-no	0	q3	Less than 4 times	hsu-med	3	180	180
16	61	20-29	primary school	1	60	60	0	0	food secure	know-med	1	fa-no	0	q2	Less than 4 times	hsu-med	2
16	61	20-29	never attend school	3	0	0	0	0	food insecure	know-low	0	fa-no	0	q3	Less than 4 times	hsu-low	1	60	60
16	61	20-29	primary school	2	60	60	0	0	food insecure	know-med	1	fa-no	0	q3	Less than 4 times	hsu-low	1	60	120
16	61	20-29	secondary school	2	90	90	0	0	food secure	know-med	2	fa-no	0	q1	Less than 4 times	hsu-med	2	300	300
16	61	30-44	primary school	3	130	125	0	0	food secure	know-low	0	fa-no	0	q2	more than 4 times	hsu-low	2
16	61	20-29	never attend school	2	120	120	0	0	food insecure	know-med	2	fa-yes	1	q2	Less than 4 times	hsu-low	1	150	150
16	61	20-29	secondary school	1	180	90	0	0	food secure	know-med	0	fa-no	0	q2	more than 4 times	hsu-med	3	150	150
16	61	13-19	primary school	1	60	60	0	0	food insecure	know-low	0	fa-no	0	q3	Less than 4 times	hsu-med	1	60	60
16	61	20-29	primary school	2	60	60	0	0	food insecure	know-med	1	fa-no	0	q2	Less than 4 times	hsu-low	1	60	60
16	61	20-29	primary school	1	150	150	0	0	food secure	know-high	2	fa-no	0	q1	Less than 4 times	hsu-high	3
16	61	13-19	secondary school	1	150	150	0	0	food secure	know-med	2	fa-yes	1	q1	Less than 4 times	hsu-med	3
16	61	20-29	high shool or higher	3	30	30	0	0	food secure	know-med	2	fa-yes	1	q2	more than 4 times	hsu-high	3	150	150
16	61	20-29	primary school	2	60	60	0	0	food secure	know-low	0	fa-no	0	q2	Less than 4 times	hsu-low	1
16	61	20-29	primary school	3	150	140	0	0	food secure	know-med	0	fa-no	0	q2	more than 4 times	hsu-low	1	210	210
16	61	30-44	primary school	3	90	90	0	0	food secure	know-low	0	fa-no	0	q2	more than 4 times	hsu-low	1	150	150
16	61	20-29	never attend school	1	60	60	0	0	food secure	know-high	1	fa-yes	1	q1	more than 4 times	hsu-low	1	210	240
16	61	20-29	never attend school	3	0	0	0	0	food insecure	know-low	0	fa-no	0	q2	Less than 4 times	hsu-low	1
16	61	20-29	primary school	1	0	0	0	0	food secure	know-low	0	fa-no	0	q1	more than 4 times	hsu-low	3	60	60
16	61	20-29	never attend school	3	20	20	0	0	food secure	know-med	1	fa-no	0	q1	more than 4 times	hsu-low	1	150	150
16	61	13-19	primary school	1	0	0	0	0	food insecure	know-low	0	fa-no	0	q1	more than 4 times	hsu-low	1	90	90
16	61	30-44	secondary school	3	90	90	0	0	food secure	know-med	2	fa-no	0	q1	Less than 4 times	hsu-high	3	120	120
16	61	20-29	primary school	2	60	60	0	0	food secure	know-low	0	fa-no	0	q1	more than 4 times	hsu-med	1	180	180
16	61	30-44	primary school	3	10	10	0	0	food secure	know-med	1	fa-no	0	q1	more than 4 times	hsu-med	3	180	180
16	61	20-29	never attend school	2	105	105	0	0	food insecure	know-med	2	fa-no	0	q2	more than 4 times	hsu-low	1	150	150
16	61	20-29	secondary school	1	130	200	0	0	food secure	know-med	2	fa-yes	1	q2	Less than 4 times	hsu-high	1
16	61	20-29	primary school	2	110	110	0	0	food secure	know-high	2	fa-no	0	q1	Less than 4 times	hsu-high	3	60	60
16	61	20-29	primary school	3	110	110	0	0	food insecure	know-low	1	fa-no	0	q2	Less than 4 times	hsu-med	1	120	120
16	61	20-29	high shool or higher	1	60	60	1	1	food secure	know-low	0	fa-no	0	q1	more than 4 times	hsu-med	3	120	120
16	61	20-29	primary school	2	60	60	0	0	food secure	know-med	1	fa-no	0	q2	more than 4 times	hsu-low	1	210	210
16	61	20-29	never attend school	2	60	60	0	0	food secure	know-med	2	fa-no	0	q1	more than 4 times	hsu-high	2	90	90
16	61	13-19	primary school	1	90	90	1	1	food insecure	know-low	1	fa-no	0	q2	Less than 4 times	hsu-med	1	90	90
16	61	20-29	primary school	3	60	60	1	1	food secure	know-med	1	fa-no	0	q1	more than 4 times	hsu-high	1	90	120
16	61	20-29	high shool or higher	2	90	90	0	0	food secure	know-med	1	fa-no	0	q1	more than 4 times	hsu-med	2	180	180
16	61	30-44	primary school	3	130	120	0	0	food insecure	know-med	2	fa-no	0	q1	Less than 4 times	hsu-med	1	90	90
16	61	20-29	secondary school	2	240	240	0	0	food secure	know-med	0	fa-no	0	q1	Less than 4 times	hsu-med	3	240	240
16	61	30-44	primary school	3	60	120	0	0	food secure	know-med	1	fa-no	0	q1	more than 4 times	hsu-high	3
16	61	20-29	secondary school	2	130	120	0	0	food secure	know-med	0	fa-no	0	q2	more than 4 times	hsu-low	1
16	61	20-29	high shool or higher	1	150	90	0	0	food secure	know-med	2	fa-no	0	q1	Less than 4 times	hsu-high	2	90	90
16	61	20-29	secondary school	2	100	90	1	0	food secure	know-low	0	fa-no	0	q1	more than 4 times	hsu-high	1	90	90
16	61	20-29	secondary school	3	30	30	0	0	food secure	know-med	0	fa-no	0	q2	Less than 4 times	hsu-med	2	90	90
16	61	20-29	primary school	3	80	80	0	0	food insecure	know-low	0	fa-no	0	q2	Less than 4 times	hsu-low	1
16	61	30-44	secondary school	3	170	170	0	0	food secure	know-med	1	fa-no	0	q2	more than 4 times	hsu-med	2
16	61	13-19	secondary school	1	135	130	0	0	food secure	know-low	0	fa-yes	1	q1	Less than 4 times	hsu-low	2	210	210
16	61	13-19	secondary school	1	100	80	0	0	food secure	know-med	1	fa-no	0	q2	more than 4 times	hsu-high	3	240	180
16	61	20-29	never attend school	3	90	90	0	0	food insecure	know-med	0	fa-no	0	q2	Less than 4 times	hsu-med	1	120	120
16	61	13-19	never attend school	1	60	60	0	0	food insecure	know-low	0	fa-no	0	q2	more than 4 times	hsu-low	1	120	120
16	61	13-19	primary school	1	120	120	0	0	food secure	know-low	0	fa-no	0	q1	more than 4 times	hsu-med	1	180	180
16	61	20-29	secondary school	1	210	210	0	0	food secure	know-low	0	fa-no	0	q1	more than 4 times	hsu-med	3	210	210
16	61	20-29	primary school	3	120	100	0	0	food secure	know-low	0	fa-no	0	q2	more than 4 times	hsu-low	2
16	61	20-29	primary school	3	30	30	0	0	food insecure	know-med	2	fa-no	0	q1	more than 4 times	hsu-high	1	210	240
16	61	20-29	primary school	3	100	100	0	0	food secure	know-low	0	fa-yes	1	q1	more than 4 times	hsu-low	1	210	210
16	61	20-29	never attend school	3	90	90	0	0	food insecure	know-med	2	fa-no	0	q1	more than 4 times	hsu-med	1	90	120
16	61	20-29	primary school	2	20	20	0	0	food insecure	know-med	1	fa-no	0	q2	more than 4 times	hsu-med	1	150	150
16	61	30-44	secondary school	3	90	90	0	0	food insecure	know-med	2	fa-no	0	q1	more than 4 times	hsu-med	2	150	150
16	61	20-29	primary school	3	60	60	0	0	food secure	know-med	1	fa-no	0	q3	Less than 4 times	hsu-high	1	90	90
16	61	20-29	primary school	3	150	150	0	0	food secure	know-med	1	fa-no	0	q3	Less than 4 times	hsu-med	1	90	90
16	61	20-29	primary school	3	120	120	0	0	food secure	know-med	2	fa-no	0	q3	Less than 4 times	hsu-high	2	90	90
16	61	13-19	primary school	2	180	180	0	0	food secure	know-med	1	fa-no	0	q2	more than 4 times	hsu-high	2	180	180
16	61	30-44	secondary school	3	150	150	0	0	food secure	know-med	1	fa-no	0	q2	more than 4 times	hsu-high	2	120	150
16	61	20-29	never attend school	3	0	0	0	0	food insecure	know-med	0	fa-no	0	q2	more than 4 times	hsu-low	1	60	60
16	61	30-44	never attend school	3	30	30	0	0	food insecure	know-low	0	fa-no	0	q2	Less than 4 times	hsu-low	1	60	90
16	61	13-19	primary school	1	90	90	0	0	food secure	know-med	2	fa-yes	1	q2	Less than 4 times	hsu-med	2
16	61	20-29	secondary school	1	0	0	0	0	food secure	know-low	0	fa-no	0	q1	more than 4 times	hsu-high	1
16	61	20-29	primary school	1	50	60	0	0	food secure	know-med	1	fa-no	0	q2	Less than 4 times	hsu-high	1	120	120
16	61	20-29	high shool or higher	1	200	200	0	0	food secure	know-med	1	fa-no	0	q2	Less than 4 times	hsu-high	3	210	210
16	61	20-29	secondary school	2	0	0	0	0	food secure	know-med	1	fa-no	0	q3	Less than 4 times	hsu-low	1	210	210
16	61	13-19	secondary school	1	65	60	0	0	food secure	know-low	0	fa-yes	1	q2	more than 4 times	hsu-med	3	180	180
16	61	20-29	never attend school	1	260	250	0	0	food secure	know-low	0	fa-no	0	q1	Less than 4 times	hsu-med	1
16	61	20-29	primary school	3	120	120	0	0	food secure	know-low	0	fa-no	0	q2	more than 4 times	hsu-med	2	210	210
16	61	20-29	primary school	3	130	130	1	1	food insecure	know-med	2	fa-no	0	q1	more than 4 times	hsu-high	1	150	150
16	61	20-29	secondary school	2	90	90	0	0	food secure	know-low	2	fa-no	0	q1	Less than 4 times	hsu-high	1	60	60
16	61	30-44	secondary school	1	90	90	0	0	food secure	know-med	2	fa-no	0	q2	Less than 4 times	hsu-high	2	120	120
16	61	30-44	secondary school	3	60	60	1	1	food insecure	know-med	2	fa-no	0	q2	Less than 4 times	hsu-low	2	60	60
16	61	30-44	primary school	3	30	30	1	1	food insecure	know-low	0	fa-no	0	q2	Less than 4 times	hsu-low	1	90
16	61	20-29	never attend school	1	60	60	0	0	food secure	know-med	1	fa-no	0	q1	more than 4 times	hsu-med	1	210	210
16	61	30-44	primary school	2	150	150	0	0	food secure	know-high	1	fa-no	0	q2	more than 4 times	hsu-high	1	150	180
16	61	30-44	secondary school	3	78	70	0	0	food insecure	know-med	1	fa-no	0	q2	more than 4 times	hsu-low	1	240	240
16	61	20-29	primary school	3	0	0	0	0	food insecure	know-low	0	fa-no	0	q1	more than 4 times	hsu-med	1
16	61	20-29	primary school	1	0	0	0	0	food secure	know-low	0	fa-no	0	q2	more than 4 times	hsu-med	1
16	61	30-44	secondary school	3	70	70	0	0	food secure	know-low	1	fa-no	0	q3	more than 4 times	hsu-high	3
16	61	20-29	primary school	3	160	145	0	0	food insecure	know-low	0	fa-no	0	q1	more than 4 times	hsu-med	1	210	210
16	61	20-29	primary school	1	160	150	0	0	food insecure	know-med	0	fa-yes	1	q3	Less than 4 times	hsu-low	1	300	300
16	61	30-44	primary school	3	140	130	0	0	food secure	know-low	1	fa-no	0	q2	Less than 4 times	hsu-med	2	150	150
16	61	30-44	primary school	3	120	120	0	0	food secure	know-med	1	fa-no	0	q1	more than 4 times	hsu-med	2	180	180
16	61	20-29	secondary school	2	120	126	0	0	food secure	know-high	2	fa-yes	0	q2	more than 4 times	hsu-med	3	120	120
16	61	30-44	primary school	3	60	60	0	0	food secure	know-med	1	fa-no	0	q2	more than 4 times	hsu-high	3		120
16	61	20-29	never attend school	3	30	35	0	0	food secure	know-med	1	fa-no	0	q1	more than 4 times	hsu-med	1	180	210
20	61	20-29	high shool or higher	1	100	100	1	1	food secure	know-med	2	fa-no	0	q1	more than 4 times	hsu-high	2	120	120
20	61	20-29	secondary school	1	120	120	1	1	food secure	know-high	0	fa-no	0	q2	more than 4 times	hsu-low	1	150	150
20	61	20-29	high shool or higher	1	40	40	1	1	food secure	know-high	2	fa-no	0	q1	more than 4 times	hsu-high	2	120	120
20	61	20-29	primary school	3	120	90	1	0	food secure	know-high	2	fa-no	0	q1	more than 4 times	hsu-high	3	300	270
20	61	13-19	secondary school	1	0	30	0	1	food secure	know-low	0	fa-no	0	q3	Less than 4 times	hsu-low	3		90
20	61	20-29	secondary school	2	30	30	1	0	food secure	know-high	1	fa-no	0	q1	Less than 4 times	hsu-med	3	90	90
20	61	20-29	secondary school	1	60	20	0	0	food secure	know-high	2	fa-no	0	q1	more than 4 times	hsu-high	1	180	180
20	61	20-29	primary school	2	7	10	1	1	food insecure	know-med	0	fa-no	0	q3	Less than 4 times	hsu-low	2	180	180
20	61	30-44	primary school	3	2	2	0	0	food secure	know-med	1	fa-yes	0	q2	more than 4 times	hsu-high	3	210	210
20	61	20-29	secondary school	2	0	0	0	0	food secure	know-high	2	fa-no	0	q2	more than 4 times	hsu-low	3	180	210
20	61	20-29	high shool or higher	1	210	210	0	0	food secure	know-high	1	fa-no	0	q1	more than 4 times	hsu-med	3	240	240
20	61	20-29	secondary school	1	5	10	1	1	food secure	know-med	1	fa-yes	1	q1	more than 4 times	hsu-low	3	180	240
20	61	20-29	primary school	1	180	180	0	0	food secure	know-high	0	fa-no	0	q1	more than 4 times	hsu-high	2
20	61	13-19	high shool or higher	1	210	210	0	0	food secure	know-high	2	fa-no	0	q2	Less than 4 times	hsu-high	3	120	120
20	61	20-29	primary school	2	170	130	0	0	food secure	know-med	2	fa-no	0	q2	more than 4 times	hsu-med	2	180	120
20	61	13-19	secondary school	1	0	0	0	0	food secure	know-med	0	fa-no	0	q2	Less than 4 times	hsu-low	1	120	120
20	61	30-44	never attend school	3	60	60	0	0	food secure	know-low	0	fa-no	0	q2	Less than 4 times	hsu-low	2	90	90
20	61	20-29	secondary school	2	2	2	1	0	food secure	know-med	2	fa-no	0	q1	more than 4 times	hsu-high	2	300	300
20	61	20-29	secondary school	2	250	150	0	0	food secure	know-high	1	fa-no	0	q1	more than 4 times	hsu-high	3	300	300
20	61	20-29	high shool or higher	1	210	210	0	0	food secure	know-med	2	fa-yes	1	q1	more than 4 times	hsu-med	2	210	210
20	61	20-29	never attend school	2	0	0	0	0	food secure	know-low	0	fa-no	0	q3	Less than 4 times	hsu-low	1
20	61	20-29	primary school	2	65	65	1	1	food insecure	know-med	1	fa-no	0	q2	more than 4 times	hsu-low	1	120	120
20	61	13-19	primary school	1	20	20	0	0	food secure	know-med	0	fa-yes	1	q1	more than 4 times	hsu-med	3	180	180
20	61	20-29	high shool or higher	1	120	150	1	0	food secure	know-med	2	fa-no	0	q2	Less than 4 times	hsu-high	1	210	210
20	61	20-29	secondary school	1	10	30	1	0	food secure	know-high	2	fa-no	0	q1	more than 4 times	hsu-med	1	150	180
20	61	30-44	primary school	3	90	60	1	1	food insecure	know-med	1	fa-no	0	q1	more than 4 times	hsu-low	2	120	150
20	61	20-29	primary school	2	60	60	1	1	food insecure	know-med	1	fa-no	0	q1	more than 4 times	hsu-high	1	90	270
20	61	20-29	secondary school	1	88	88	1	1	food secure	know-high	2	fa-yes	1	q3	Less than 4 times	hsu-med	3	270	300
20	61	30-44	never attend school	3	200	180	1	1	food secure	know-high	2	fa-no	0	q1	more than 4 times	hsu-low	1	270	270
20	61	20-29	secondary school	2	0	0	0	0	food secure	know-med	1	fa-no	0	q2	Less than 4 times	hsu-low	2	180	180
20	61	20-29	secondary school	2	0	20	0	0	food secure	know-low	0	fa-no	0	q3	Less than 4 times	hsu-low	2
20	61	20-29	never attend school	3	0	0	0	0	food insecure	know-med	1	fa-no	0	q3	Less than 4 times	hsu-low	1	210	210
20	61	20-29	secondary school	1	100	100	0	0	food secure	know-high	1	fa-no	0	q1	more than 4 times	hsu-med	3	120	120
20	61	13-19	secondary school	1	50	0	0	0	food secure	know-high	2	fa-no	0	q2	more than 4 times	hsu-med	1	120	120
20	61	20-29	secondary school	2	270	300	0	0	food secure	know-high	2	fa-no	0	q1	more than 4 times	hsu-high	3	240	240
20	61	30-44	never attend school	3	80	75	0	0	food insecure	know-high	1	fa-no	0	q2	more than 4 times	hsu-med	2	270	210
20	61	13-19	secondary school	1	10	10	1	0	food secure	know-low	1	fa-no	1	q2	more than 4 times	hsu-med	3		180
20	61	20-29	primary school	1	90	90	0	0	food insecure	know-med	2	fa-no	0	q1	more than 4 times	hsu-med	1	270	270
20	61	13-19	primary school	1	20	20	0	0	food secure	know-med	2	fa-no	0	q1	more than 4 times	hsu-med	2	270	270
20	61	20-29	secondary school	2	150	150	0	0	food secure	know-high	2	fa-no	0	q2	more than 4 times	hsu-high	3	270	270
20	61	20-29	primary school	2	20	20	1	1	food secure	know-high	2	fa-no	0	q1	more than 4 times	hsu-med	2	270	270
20	61	30-44	primary school	3	40	40	1	1	food secure	know-med	1	fa-no	0	q1	more than 4 times	hsu-high	2	240	240
20	61	20-29	never attend school	2	2	0	1	0	food insecure	know-low	0	fa-no	0	q1	more than 4 times	hsu-med	1
20	61	20-29	secondary school	1	300	210	0	0	food secure	know-high	2	fa-no	0	q1	more than 4 times	hsu-high	3	240	240
20	61	13-19	secondary school	1	100	70	0	0	food secure	know-low	1	fa-no	0	q1	Less than 4 times	hsu-high	3	210	210
20	61	20-29	never attend school	2	20	30	1	1	food insecure	know-med	2	fa-no	0	q1	Less than 4 times	hsu-med	3	270	270
20	61	13-19	primary school	1	110	110	1	1	food secure	know-med	2	fa-no	0	q1	Less than 4 times	hsu-high	2	270	270
20	61	13-19	secondary school	1	3	3	1	1	food secure	know-med	0	fa-no	0	q2	Less than 4 times	hsu-high	3	180	180
20	61	30-44	secondary school	2	150	150	1	1	food secure	know-med	0	fa-no	0	q1	more than 4 times	hsu-med	2	240	240
20	61	20-29	high shool or higher	1	250	250	0	0	food secure	know-med	2	fa-no	0	q1	more than 4 times	hsu-high	1	270	270
20	61	30-44	primary school	3	100	50	0	0	food secure	know-high	2	fa-no	0	q1	Less than 4 times	hsu-low	3	300	300
20	61	20-29	primary school	2	30	30	0	0	food secure	know-high	2	fa-no	0	q1	Less than 4 times	hsu-high	2	180	180
20	61	20-29	never attend school	2	200	60	0	0	food secure	know-low	2	fa-no	0	q1	Less than 4 times	hsu-high	2	180	180
20	61	20-29	secondary school	2	101	100	0	0	food secure	know-med	1	fa-no	0	q1	Less than 4 times	hsu-med	3	240	240
20	61	20-29	high shool or higher	2	210	210	0	0	food secure	know-med	2	fa-no	0	q1	more than 4 times	hsu-low	3	180	180
20	61	30-44	secondary school	3	0	0	0	0	food secure	know-med	1	fa-no	0	q2	more than 4 times	hsu-low	3	60	60
20	61	20-29	secondary school	2	30	10	0	0	food insecure	know-med	0	fa-no	0	q2	Less than 4 times	hsu-low	1	180	180
20	61	20-29	high shool or higher	1	110	120	0	0	food secure	know-high	2	fa-yes	1	q1	more than 4 times	hsu-med	3	180	180
20	61	30-44	never attend school	3	0	0	0	0	food secure	know-low	0	fa-no	0	q3	Less than 4 times	hsu-low	1
20	61	20-29	high shool or higher	1	50	37	0	0	food secure	know-med	1	fa-no	0	q2	Less than 4 times	hsu-high	3	300	300
20	61	20-29	secondary school	1	250	250	1	1	food secure	know-high	2	fa-no	0	q1	more than 4 times	hsu-med	3	270	270
20	61	20-29	primary school	1	190	20	0	0	food secure	know-med	2	fa-no	0	q2	Less than 4 times	hsu-med	2	240	270
20	61	30-44	primary school	3	200	2	0	0	food secure	know-med	1	fa-no	0	q1	more than 4 times	hsu-high	3	210	210
20	61	30-44	secondary school	3	100	30	0	0	food secure	know-med	0	fa-no	0	q1	more than 4 times	hsu-high	3	210
20	61	20-29	secondary school	3	220	120	0	0	food secure	know-med	1	fa-no	0	q2	more than 4 times	hsu-high	1	210	210
20	61	20-29	secondary school	3	40	40	1	1	food secure	know-med	1	fa-no	0	q1	Less than 4 times	hsu-high	3	180	180
20	61	20-29	secondary school	2	150	150	0	0	food secure	know-med	1	fa-no	0	q2	Less than 4 times	hsu-med	3	150	150
20	61	20-29	high shool or higher	1	180	178	0	0	food secure	know-med	1	fa-no	0	q1	more than 4 times	hsu-med	3	180	180
20	61	30-44	secondary school	3	210	60	0	0	food secure	know-high	2	fa-no	0	q1	more than 4 times	hsu-high	3	300	300
20	61	20-29	primary school	1	0	0	0	0	food secure	know-med	1	fa-no	0	q1	more than 4 times	hsu-med	3	180	180
20	61	13-19	primary school	1	40	20	0	0	food secure	know-med	1	fa-no	0	q2	more than 4 times	hsu-low	1	120	120
20	61	20-29	primary school	3	30	30	0	0	food secure	know-med	2	fa-no	0	q1	more than 4 times	hsu-high	1	180	180
20	61	30-44	never attend school	3	80	40	1	1	food insecure	know-high	1	fa-yes	1	q1	Less than 4 times	hsu-low	1	210	210
20	61	20-29	secondary school	2	60	60	1	1	food secure	know-high	1	fa-no	0	q1	more than 4 times	hsu-high	3	270	270
20	61	20-29	primary school	2	180	180	1	1	food secure	know-high	2	fa-yes	1	q1	more than 4 times	hsu-low	2	270	270
20	61	20-29	secondary school	3	200	200	0	0	food secure	know-med	1	fa-no	0	q3	Less than 4 times	hsu-med	2	180	180
20	61	30-44	primary school	3	50	50	0	0	food secure	know-high	1	fa-no	0	q1	Less than 4 times	hsu-high	3	270	270
20	61	20-29	secondary school	1	120	10	1	1	food secure	know-med	0	fa-no	0	q1	Less than 4 times	hsu-med	3	210	210
20	61	20-29	secondary school	3	60	120	1	0	food secure	know-high	1	fa-no	0	q2	more than 4 times	hsu-med	1	270	270
20	61	20-29	primary school	2	2	170	1	1	food secure	know-high	2	fa-no	0	q1	more than 4 times	hsu-low	2	270	270
20	61	30-44	never attend school	3	90	90	1	1	food secure	know-high	2	fa-no	0	q2	Less than 4 times	hsu-low	1	270	270
20	61	30-44	never attend school	3	20	20	1	1	food secure	know-med	1	fa-no	0	q2	more than 4 times	hsu-low	2	180	180
20	61	13-19	primary school	1	40	30	0	0	food secure	know-med	1	fa-no	0	q1	more than 4 times	hsu-high	2	150	180
20	61	20-29	primary school	3	0	0	0	0	food secure	know-low	0	fa-no	0	q1	more than 4 times	hsu-med	3
20	61	20-29	secondary school	2	180	180	1	1	food secure	know-high	1	fa-no	0	q1	more than 4 times	hsu-med	3	270	270
20	61	30-44	high shool or higher	2	270	180	0	0	food secure	know-high	2	fa-no	0	q1	more than 4 times	hsu-med	2	270	270
20	61	20-29	never attend school	1	210	100	1	1	food secure	know-med	2	fa-no	0	q2	more than 4 times	hsu-med	3	270	270
20	61	30-44	primary school	3	75	60	1	1	food insecure	know-med	1	fa-no	0	q1	Less than 4 times	hsu-med	1	180	180
20	61	13-19	high shool or higher	1	250	270	0	0	food secure	know-med	2	fa-no	0	q2	Less than 4 times	hsu-high	3	180	180
20	61	20-29	primary school	1	0	0	0	0	food insecure	know-high	2	fa-no	0	q2	more than 4 times	hsu-med	1	270	270
20	61	13-19	primary school	1	0	0	0	0	food insecure	know-med	0	fa-no	0	q3	Less than 4 times	hsu-med	3
20	61	20-29	primary school	1	15	0	0	0	food secure	know-med	1	fa-no	0	q1	Less than 4 times	hsu-high	1	180	180
20	61	20-29	secondary school	1	180	180	0	0	food secure	know-med	0	fa-no	0	q1	more than 4 times	hsu-high	2	180	180
20	61	20-29	high shool or higher	2	240	240	0	0	food secure	know-high	2	fa-no	0	q1	more than 4 times	hsu-med	3	270	270
20	61	30-44	never attend school	1	110	0	0	0	food insecure	know-low	1	fa-yes	0	q1	more than 4 times	hsu-low	1	270	270
20	61	30-44	primary school	3	20	20	0	0	food secure	know-med	0	fa-no	0	q2	more than 4 times	hsu-med	2	120	120
20	61	13-19	secondary school	1	20	3	1	0	food secure	know-med	0	fa-no	0	q1	more than 4 times	hsu-low	2	120	120
20	61	20-29	primary school	1	120	120	0	0	food secure	know-med	2	fa-no	0	q1	more than 4 times	hsu-med	2	270	270
20	61	13-19	secondary school	1	50	50	0	0	food secure	know-low	0	fa-yes	1	q1	more than 4 times	hsu-low	1
20	61	20-29	primary school	1	150	50	0	0	food secure	know-med	2	fa-no	0	q2	Less than 4 times	hsu-med	2	270	270
22	61	13-19	secondary school	1	180	180	0	0	food secure	know-high	2	fa-yes	1	q1	more than 4 times	hsu-med	3	270	270
22	61	30-44	primary school	3	120	150	0	0	food secure	know-high	2	fa-no	0	q1	Less than 4 times	hsu-high	3	180	180
22	61	30-44	high shool or higher	1	1	150	0	0	food secure	know-high	2	fa-yes	0	q1	more than 4 times	hsu-high	3	210	150
22	61	20-29	high shool or higher	1	120	120	0	0	food secure	know-med	1	fa-no	0	q1	more than 4 times	hsu-low	3	120	120
22	61	20-29	secondary school	2	120	120	0	0	food secure	know-low	0	fa-yes	1	q2	Less than 4 times	hsu-low	3	150	150
22	61	13-19	high shool or higher	1	300	270	0	0	food secure	know-high	2	fa-yes	1	q1	more than 4 times	hsu-high	3	270	270
22	61	30-44	primary school	1	40	30	0	1	food insecure	know-high	1	fa-no	0	q1	more than 4 times	hsu-med	2	210	210
22	61	20-29	high shool or higher	1	200	200	0	0	food secure	know-med	2	fa-no	0	q1	more than 4 times	hsu-high	3	210	90
22	61	20-29	secondary school	3	70	70	0	0	food insecure	know-high	1	fa-no	0	q2	more than 4 times	hsu-med	3	240	210
22	61	13-19	high shool or higher	1	130	130	0	0	food secure	know-med	1	fa-no	0	q1	more than 4 times	hsu-high	3	150	150
22	61	13-19	primary school	1	200	80	0	0	food secure	know-low	0	fa-no	0	q1	more than 4 times	hsu-low	1	180	180
22	61	30-44	secondary school	3	150	140	0	0	food secure	know-med	0	fa-no	0	q2	Less than 4 times	hsu-high	3	180	180
22	61	20-29	secondary school	3	2	2	0	0	food secure	know-low	0	fa-no	0	q3	Less than 4 times	hsu-low	3	210	210
22	61	13-19	secondary school	1	0	0	0	0	food secure	know-low	0	fa-no	0	q3	Less than 4 times	hsu-low	2
22	61	20-29	primary school	3	0	60	0	0	food insecure	know-med	2	fa-no	0	q1	more than 4 times	hsu-low	1	300	300
22	61	20-29	secondary school	2	0	0	0	0	food insecure	know-med	1	fa-no	0	q1	more than 4 times	hsu-low	1
22	61	20-29	primary school	3	60	60	0	0	food insecure	know-high	1	fa-no	0	q2	more than 4 times	hsu-low	1	150	150
22	61	30-44	primary school	3	90	40	1	0	food secure	know-low	1	fa-no	0	q1	more than 4 times	hsu-med	1		150
22	61	13-19	secondary school	1	2	2	0	0	food insecure	know-high	1	fa-no	0	q1	Less than 4 times	hsu-med	3	180	180
22	61	20-29	primary school	1	0	0	0	0	food insecure	know-med	1	fa-no	0	q3	Less than 4 times	hsu-low	2	180	150
22	61	30-44	never attend school	3	90	90	0	0	food secure	know-high	1	fa-no	0	q1	Less than 4 times	hsu-med	3	90	90
22	61	30-44	never attend school	3	132	140	0	0	food insecure	know-low	1	fa-no	0	q2	more than 4 times	hsu-med	2
22	61	20-29	high shool or higher	2	175	175	0	0	food insecure	know-med	2	fa-no	0	q1	more than 4 times	hsu-med	3	210	210
22	61	13-19	primary school	2	30	0	0	0	food insecure	know-low	0	fa-yes	0	q3	Less than 4 times	hsu-low	3	90	90
22	61	20-29	primary school	3	90	90	0	0	food secure	know-med	1	fa-no	0	q2	Less than 4 times	hsu-med	3	90	90
22	61	20-29	high shool or higher	2	200	200	0	0	food insecure	know-high	2	fa-no	0	q1	Less than 4 times	hsu-high	1	240	240
22	61	20-29	secondary school	3	200	200	0	0	food insecure	know-med	2	fa-no	0	q1	more than 4 times	hsu-low	2	300	300
22	61	30-44	secondary school	3	0	0	0	0	food secure	know-high	1	fa-no	0	q1	more than 4 times	hsu-low	3	270	270
22	61	30-44	primary school	3	0	0	0	0	food insecure	know-low	1	fa-no	0	q2	Less than 4 times	hsu-low	3	180	210
22	61	20-29	primary school	3	120	120	0	0	food secure	know-low	2	fa-no	0	q2	Less than 4 times	hsu-med	3	180	180
22	61	20-29	secondary school	1	150	150	0	0	food secure	know-med	1	fa-no	0	q2	more than 4 times	hsu-high	3	180	180
22	61	20-29	secondary school	2	0	0	0	0	food insecure	know-med	1	fa-no	0	q1	Less than 4 times	hsu-low	2	180	180
22	61	20-29	primary school	3	160	60	0	0	food secure	know-med	1	fa-no	0	q2	more than 4 times	hsu-low	2	180	180
22	61	20-29	secondary school	1	150	150	0	0	food secure	know-low	2	fa-yes	1	q1	Less than 4 times	hsu-low	2	240	300
22	61	13-19	primary school	1	0	0	0	0	food secure	know-low	0	fa-no	0	q1	more than 4 times	hsu-low	1
22	61	13-19	secondary school	1	90	120	0	0	food secure	know-med	0	fa-no	0	q1	more than 4 times	hsu-med	3	60
22	61	30-44	secondary school	3	150	150	0	0	food insecure	know-med	1	fa-no	0	q2	more than 4 times	hsu-high	3	120	120
22	61	20-29	secondary school	1	0	0	0	0	food secure	know-med	1	fa-no	0	q1	more than 4 times	hsu-med	3	150	150
22	61	13-19	primary school	1	100	100	0	0	food secure	know-med	2	fa-yes	1	q2	more than 4 times	hsu-med	1	210	270
22	61	20-29	primary school	1	0	30	0	0	food insecure	know-high	2	fa-no	1	q3	Less than 4 times	hsu-high	2	270	270
22	61	30-44	primary school	3	60	60	0	0	food secure	know-med	0	fa-no	0	q2	Less than 4 times	hsu-med	3	240	240
22	61	30-44	secondary school	3	150	150	1	1	food insecure	know-med	0	fa-no	0	q2	Less than 4 times	hsu-med	2	180	180
22	61	20-29	secondary school	2	120	120	0	0	food secure	know-med	1	fa-no	0	q2	more than 4 times	hsu-low	3	90	90
22	61	13-19	secondary school	1	193	194	0	0	food secure	know-med	0	fa-no	0	q1	Less than 4 times	hsu-med	1	180	180
22	61	20-29	secondary school	3	90	90	0	0	food insecure	know-med	1	fa-no	0	q3	Less than 4 times	hsu-med	1	120	120
22	61	30-44	secondary school	3	100	90	1	1	food secure	know-med	1	fa-no	0	q2	more than 4 times	hsu-high	2	150	150
22	61	30-44	primary school	3	30	40	0	0	food insecure	know-med	0	fa-no	0	q2	Less than 4 times	hsu-med	3	90	90
22	61	20-29	primary school	2	120	120	0	0	food insecure	know-low	1	fa-no	0	q2	Less than 4 times	hsu-med	2	240	240
22	61	30-44	primary school	3	30	10	0	1	food insecure	know-med	2	fa-no	0	q1	Less than 4 times	hsu-low	3	270	270
22	61	20-29	primary school	3	0	0	0	0	food secure	know-med	1	fa-no	0	q3	Less than 4 times	hsu-med	3	90	90
22	61	13-19	secondary school	1	20	20	0	0	food secure	know-high	1	fa-yes	1	q2	Less than 4 times	hsu-med	3	300	210
22	61	20-29	secondary school	2	180	180	0	0	food secure	know-high	2	fa-no	0	q1	more than 4 times	hsu-high	3	300	300
22	61	13-19	primary school	1	0	0	0	0	food secure	know-high	2	fa-no	0	q3	Less than 4 times	hsu-low	3	270	270
22	61	20-29	primary school	2	0	0	0	0	food insecure	know-low	0	fa-no	0	q3	Less than 4 times	hsu-low	2	210	210
22	61	13-19	never attend school	1	8	8	0	0	food insecure	know-med	1	fa-no	0	q1	more than 4 times	hsu-low	2	240	240
22	61	30-44	never attend school	3	0	0	0	0	food insecure	know-med	1	fa-no	0	q3	Less than 4 times	hsu-low	2	120	120
22	61	20-29	primary school	2	2	2	0	0	food insecure	know-high	1	fa-no	0	q1	more than 4 times	hsu-low	3	210	210
22	61	20-29	secondary school	3	180	0	0	0	food insecure	know-low	1	fa-no	0	q1	more than 4 times	hsu-low	2	240	180
22	61	20-29	secondary school	1	180	180	0	0	food insecure	know-med	2	fa-yes	1	q1	more than 4 times	hsu-high	3	210	210
22	61	20-29	secondary school	2	60	60	1	1	food secure	know-med	1	fa-no	0	q2	Less than 4 times	hsu-med	2	150	150
22	61	20-29	high shool or higher	1	60	60	0	0	food secure	know-med	1	fa-no	0	q1	more than 4 times	hsu-med	3	180	60
22	61	30-44	primary school	3	150	150	0	0	food insecure	know-med	1	fa-no	0	q1	more than 4 times	hsu-med	3	180	180
22	61	20-29	secondary school	1	90	90	0	0	food secure	know-med	1	fa-no	0	q2	more than 4 times	hsu-high	3	90	90
22	61	20-29	primary school	2	60	60	0	0	food insecure	know-low	1	fa-no	0	q1	Less than 4 times	hsu-med	1	60
22	61	20-29	primary school	3	120	120	0	0	food secure	know-med	1	fa-no	0	q2	more than 4 times	hsu-high	3	120	120
22	61	13-19	high shool or higher	1	120	120	0	0	food insecure	know-high	2	fa-no	0	q2	more than 4 times	hsu-med	1	270	210
22	61	20-29	secondary school	2	90	90	0	0	food insecure	know-med	1	fa-no	0	q1	Less than 4 times	hsu-med	2	240	180
22	61	20-29	secondary school	2	0	120	0	0	food secure	know-med	1	fa-no	0	q2	more than 4 times	hsu-med	2	270
22	61	13-19	secondary school	1	90	180	0	0	food secure	know-med	0	fa-no	0	q2	more than 4 times	hsu-med	3	240	240
22	61	13-19	secondary school	1	40	50	0	0	food insecure	know-high	0	fa-yes	1	q2	Less than 4 times	hsu-high	3	210	210
22	61	20-29	high shool or higher	1	90	75	0	0	food secure	know-med	1	fa-yes	1	q1	more than 4 times	hsu-low	3	120	120
22	61	30-44	primary school	3	0	140	0	0	food insecure	know-med	1	fa-no	0	q2	Less than 4 times	hsu-med	2	120	150
22	61	13-19	secondary school	1	30	30	0	0	food secure	know-med	0	fa-no	0	q3	Less than 4 times	hsu-med	1	240	240
22	61	20-29	secondary school	2	0	0	0	0	food secure	know-low	0	fa-no	0	q3	Less than 4 times	hsu-low	3
22	61	20-29	secondary school	2	60	60	0	0	food secure	know-high	2	fa-no	0	q2	more than 4 times	hsu-med	1	270	270
22	61	20-29	primary school	1	60	60	0	0	food secure	know-med	2	fa-no	0	q1	Less than 4 times	hsu-high	3	180	180
22	61	20-29	secondary school	2	200	120	0	0	food secure	know-med	2	fa-no	0	q2	Less than 4 times	hsu-high	2	150	150
22	61	13-19	high shool or higher	1	30	30	1	0	food secure	know-low	1	fa-no	0	q1	more than 4 times	hsu-high	3	180	180
22	61	20-29	high shool or higher	1	180	180	0	0	food insecure	know-high	2	fa-no	0	q1	more than 4 times	hsu-med	2	240	150
22	61	30-44	primary school	3	200	200	0	0	food secure	know-med	1	fa-no	1	q1	more than 4 times	hsu-high	3	150	150
22	61	20-29	high shool or higher	2	60	60	0	0	food secure	know-med	1	fa-yes	1	q3	Less than 4 times	hsu-med	3	150	150
22	61	30-44	primary school	3	40	40	0	0	food insecure	know-med	0	fa-no	0	q1	more than 4 times	hsu-high	3	180	180
22	61	30-44	secondary school	3	120	120	0	0	food insecure	know-high	2	fa-yes	0	q2	Less than 4 times	hsu-low	2	300	300
22	61	20-29	primary school	1	2	2	0	0	food insecure	know-high	2	fa-no	0	q1	more than 4 times	hsu-high	1	270	270
22	61	30-44	high shool or higher	2	283	283	0	0	food secure	know-med	1	fa-no	0	q1	Less than 4 times	hsu-med	2	60	120
22	61	20-29	secondary school	2	150	150	0	0	food secure	know-med	0	fa-no	0	q2	more than 4 times	hsu-high	3	120	120
22	61	13-19	primary school	1	90	90	0	0	food secure	know-med	2	fa-no	0	q2	Less than 4 times	hsu-low	2	150	150
22	61	20-29	primary school	3	60	60	0	0	food insecure	know-med	1	fa-no	0	q1	more than 4 times	hsu-med	1	180	180
22	61	20-29	secondary school	2	100	30	0	0	food insecure	know-med	2	fa-no	0	q1	more than 4 times	hsu-med	3	240	210
22	61	13-19	primary school	1	150	150	0	0	food secure	know-high	2	fa-no	0	q3	Less than 4 times	hsu-med	2	240	150
22	61	30-44	primary school	3	0	0	0	0	food secure	know-med	1	fa-no	0	q1	more than 4 times	hsu-low	2	240	240
22	61	20-29	secondary school	1	30	30	0	0	food secure	know-med	0	fa-no	0	q2	Less than 4 times	hsu-low	3	30	30
22	61	20-29	secondary school	1	300	200	0	0	food insecure	know-high	2	fa-no	1	q1	more than 4 times	hsu-high	3	270	270
22	61	30-44	primary school	2	110	130	0	0	food secure	know-med	1	fa-no	0	q1	more than 4 times	hsu-med	2	210	210
22	61	20-29	secondary school	3	0	0	0	0	food secure	know-low	0	fa-no	0	q2	more than 4 times	hsu-med	3
22	61	30-44	primary school	2	60	60	0	0	food insecure	know-med	1	fa-no	0	q2	more than 4 times	hsu-med	1	210	210
22	61	20-29	secondary school	1	90	90	0	0	food secure	know-med	2	fa-no	0	q1	Less than 4 times	hsu-med	3	90	90
22	61	20-29	primary school	3	180	90	0	0	food secure	know-low	1	fa-no	0	q1	more than 4 times	hsu-med	2	120	120
22	61	20-29	primary school	3	90	90	0	0	food secure	know-med	2	fa-no	0	q2	Less than 4 times	hsu-med	3	150	150
22	61	30-44	secondary school	3	70	70	0	0	food secure	know-med	1	fa-yes	0	q1	more than 4 times	hsu-med	1	240	240
24	61	20-29	primary school	2	100	90	0	0	food insecure	know-med	1	fa-no	0	q1	more than 4 times	hsu-high	1	90	90
24	61	20-29	primary school	1	90	90	0	0	food insecure	know-med	1	fa-no	0	q2	Less than 4 times	hsu-med	1	90	90
24	61	20-29	secondary school	2	120	120	0	0	food insecure	know-med	1	fa-no	0	q3	Less than 4 times	hsu-high	1	180	180
24	61	20-29	primary school	1	24	24	0	0	food insecure	know-low	1	fa-no	0	q2	Less than 4 times	hsu-low	2	180	180
24	61	20-29	secondary school	2	150	150	0	0	food secure	know-low	2	fa-yes	1	q2	more than 4 times	hsu-high	3		120
24	61	30-44	secondary school	3	150	150	1	1	food secure	know-med	1	fa-no	0	q2	Less than 4 times	hsu-high	2	150	150
24	61	20-29	primary school	1	60	60	0	0	food insecure	know-low	1	fa-no	0	q2	Less than 4 times	hsu-high	2	120	120
24	61	20-29	secondary school	1	170	170	0	0	food secure	know-high	2	fa-no	0	q1	more than 4 times	hsu-high	3	270	270
24	61	20-29	secondary school	2	120	125	0	0	food secure	know-med	0	fa-yes	1	q1	more than 4 times	hsu-low	2	180	180
24	61	20-29	secondary school	2	90	90	0	0	food secure	know-med	1	fa-no	0	q3	Less than 4 times	hsu-med	1	180	180
24	61	30-44	never attend school	3	180	180	0	0	food secure	know-med	1	fa-no	0	q1	more than 4 times	hsu-med	2	150	150
24	61	20-29	primary school	3	150	150	0	0	food secure	know-med	1	fa-yes	1	q2	more than 4 times	hsu-high	1	210	210
24	61	20-29	primary school	3	150	150	0	0	food secure	know-med	1	fa-no	0	q1	Less than 4 times	hsu-high	1	210	210
24	61	13-19	primary school	1	160	160	0	0	food secure	know-med	2	fa-yes	1	q2	Less than 4 times	hsu-high	2	210	210
24	61	20-29	primary school	1	20	20	0	0	food secure	know-med	2	fa-no	0	q1	Less than 4 times	hsu-med	2	270	270
24	61	30-44	never attend school	3	0	0	0	0	food insecure	know-low	0	fa-no	0	q2	Less than 4 times	hsu-low	1
24	61	30-44	primary school	3	120	120	0	0	food insecure	know-low	1	fa-no	0	q2	Less than 4 times	hsu-high	2	150	150
24	61	30-44	never attend school	3	60	80	0	0	food insecure	know-med	1	fa-no	0	q2	Less than 4 times	hsu-high	2	150	150
24	61	30-44	primary school	3	5	5	0	0	food secure	know-high	1	fa-no	0	q2	Less than 4 times	hsu-high	1	270
24	61	30-44	primary school	3	30	10	0	0	food insecure	know-med	1	fa-no	0	q2	more than 4 times	hsu-high	1	240	240
24	61	20-29	primary school	1	60	60	0	0	food insecure	know-high	2	fa-no	0	q1	more than 4 times	hsu-high	1	120	120
24	61	20-29	primary school	2	0	0	0	0	food insecure	know-med	2	fa-no	0	q2	Less than 4 times	hsu-low	1	180	180
24	61	30-44	never attend school	3	90	90	0	0	food secure	know-high	2	fa-no	0	q2	more than 4 times	hsu-low	2	270	270
24	61	13-19	secondary school	1	250	120	1	1	food secure	know-high	1	fa-no	0	q1	more than 4 times	hsu-med	1	210	210
24	61	13-19	secondary school	1	100	100	0	0	food insecure	know-med	2	fa-no	0	q3	Less than 4 times	hsu-low	1	150	210
24	61	13-19	primary school	1	0	0	0	0	food secure	know-med	1	fa-no	0	q3	Less than 4 times	hsu-low	1	150	150
24	61	30-44	never attend school	3	180	180	0	0	food insecure	know-low	1	fa-no	0	q2	more than 4 times	hsu-high	3	120	30
24	61	20-29	never attend school	2	100	100	1	1	food insecure	know-med	1	fa-no	0	q2	Less than 4 times	hsu-high	1	210	210
24	61	13-19	primary school	1	0	0	0	0	food secure	know-med	0	fa-no	0	q3	Less than 4 times	hsu-low	1
24	61	13-19	primary school	1	1	1	0	0	food secure	know-med	1	fa-no	0	q1	Less than 4 times	hsu-low	1	180	180
24	61	20-29	never attend school	2	1	1	1	1	food insecure	know-med	2	fa-no	0	q3	Less than 4 times	hsu-low	1	270	270
24	61	30-44	never attend school	2	20	10	1	1	food insecure	know-med	2	fa-no	0	q3	Less than 4 times	hsu-low	1	270	270
24	61	20-29	high shool or higher	2	200	200	0	0	food secure	know-low	0	fa-no	0	q2	more than 4 times	hsu-high	3	210	240
24	61	20-29	primary school	3	0	0	0	0	food insecure	know-low	0	fa-no	0	q2	more than 4 times	hsu-low	1
24	61	13-19	primary school	1	100	90	0	0	food secure	know-med	1	fa-yes	1	q2	more than 4 times	hsu-low	1	180	180
24	61	20-29	secondary school	1	90	90	0	0	food secure	know-med	0	fa-no	0	q2	more than 4 times	hsu-high	2	180	180
24	61	13-19	primary school	1	10	10	1	1	food secure	know-low	0	fa-no	0	q1	Less than 4 times	hsu-high	3
24	61	20-29	secondary school	3	0	90	0	0	food secure	know-med	1	fa-no	0	q2	more than 4 times	hsu-high	2	150	90
24	61	20-29	high shool or higher	2	60	60	0	0	food secure	know-med	1	fa-no	0	q2	Less than 4 times	hsu-high	2	90	120
24	61	20-29	primary school	3	100	100	0	0	food secure	know-med	1	fa-no	0	q2	Less than 4 times	hsu-high	1	120	120
24	61	13-19	secondary school	1	60	60	0	0	food secure	know-med	1	fa-yes	1	q2	more than 4 times	hsu-med	3	150	150
24	61	20-29	primary school	1	120	120	0	0	food secure	know-low	1	fa-no	0	q2	Less than 4 times	hsu-med	2	150	150
24	61	20-29	primary school	1	90	90	1	1	food secure	know-med	2	fa-no	0	q2	more than 4 times	hsu-low	3	270	270
24	61	20-29	primary school	2	100	20	1	1	food insecure	know-med	2	fa-no	0	q2	Less than 4 times	hsu-low	1	270	270
24	61	20-29	secondary school	2	90	90	1	1	food secure	know-med	1	fa-no	0	q1	more than 4 times	hsu-high	1	90	90
24	61	13-19	primary school	1	60	60	1	1	food secure	know-low	1	fa-yes	0	q1	more than 4 times	hsu-high	3	90	90
24	61	20-29	primary school	1	120	1	0	0	food secure	know-med	2	fa-yes	0	q2	Less than 4 times	hsu-low	3	180	180
24	61	30-44	never attend school	3	90	90	0	0	food secure	know-low	0	fa-no	0	q1	Less than 4 times	hsu-med	1
24	61	20-29	primary school	1	160	100	0	0	food secure	know-med	0	fa-no	0	q2	more than 4 times	hsu-high	3	150	150
24	61	20-29	primary school	2	160	50	0	0	food secure	know-med	0	fa-no	0	q1	more than 4 times	hsu-med	2	180	180
24	61	20-29	secondary school	2	120	120	0	0	food secure	know-high	2	fa-no	0	q2	more than 4 times	hsu-high	2	270	270
24	61	20-29	secondary school	3	210	210	0	0	food secure	know-med	2	fa-no	0	q1	more than 4 times	hsu-high	2	180	180
24	61	13-19	secondary school	1	150	150	0	0	food secure	know-med	1	fa-yes	1	q1	more than 4 times	hsu-med	3	210	210
24	61	13-19	primary school	1	140	130	0	0	food secure	know-med	1	fa-no	0	q2	more than 4 times	hsu-med	3	180	180
24	61	13-19	primary school	1	90	30	1	1	food insecure	know-high	2	fa-yes	1	q1	more than 4 times	hsu-med	1	270	270
24	61	20-29	secondary school	1	30	25	0	0	food secure	know-med	1	fa-no	0	q2	Less than 4 times	hsu-med	2	60	60
24	61	20-29	never attend school	2	160	100	1	1	food insecure	know-med	2	fa-no	0	q1	Less than 4 times	hsu-high	1	180	180
24	61	30-44	secondary school	3	100	100	0	0	food secure	know-low	0	fa-no	0	q1	Less than 4 times	hsu-med	2	150	150
24	61	20-29	secondary school	1	90	90	1	1	food secure	know-med	1	fa-no	0	q1	more than 4 times	hsu-high	3	120	150
24	61	30-44	secondary school	3	50	60	0	0	food insecure	know-med	1	fa-no	0	q2	Less than 4 times	hsu-med	1	120	120
24	61	30-44	never attend school	2	60	60	1	1	food insecure	know-med	1	fa-no	0	q1	more than 4 times	hsu-med	1	120	150
24	61	20-29	primary school	3	0	0	0	0	food secure	know-med	2	fa-no	0	q1	Less than 4 times	hsu-low	1	150	120
24	61	30-44	primary school	3	100	70	0	0	food secure	know-med	0	fa-no	0	q1	more than 4 times	hsu-high	3	180	180
24	61	30-44	primary school	3	120	120	0	0	food secure	know-high	2	fa-no	0	q2	more than 4 times	hsu-high	2	270	270
24	61	20-29	secondary school	2	120	90	0	0	food secure	know-med	1	fa-no	0	q1	more than 4 times	hsu-high	2	90	90
24	61	20-29	secondary school	1	180	180	0	0	food secure	know-high	2	fa-yes	1	q1	more than 4 times	hsu-low	2	240	240
24	61	20-29	secondary school	2	150	150	0	0	food secure	know-med	1	fa-no	0	q1	Less than 4 times	hsu-high	1	180	180
24	61	20-29	never attend school	3	140	100	0	0	food secure	know-med	1	fa-no	0	q2	more than 4 times	hsu-med	2	240	240
24	61	20-29	high shool or higher	3	150	150	0	0	food secure	know-high	1	fa-no	0	q2	Less than 4 times	hsu-med	3	210	180
24	61	20-29	never attend school	2	0	0	0	0	food insecure	know-low	0	fa-no	0	q1	Less than 4 times	hsu-med	1
24	61	20-29	primary school	1	180	180	0	0	food secure	know-med	2	fa-no	0	q1	more than 4 times	hsu-high	2	300	300
24	61	20-29	primary school	2	90	90	0	0	food secure	know-med	2	fa-no	0	q1	more than 4 times	hsu-high	2	270	270
24	61	20-29	primary school	2	70	50	0	0	food secure	know-low	0	fa-no	0	q1	Less than 4 times	hsu-high	2	120	120
24	61	20-29	secondary school	2	80	170	0	0	food secure	know-med	0	fa-yes	1	q1	more than 4 times	hsu-low	2	120	120
24	61	20-29	high shool or higher	2	80	80	0	0	food secure	know-low	1	fa-no	0	q1	more than 4 times	hsu-med	2	180	180
24	61	20-29	primary school	2	150	140	0	0	food secure	know-med	1	fa-no	0	q1	more than 4 times	hsu-high	2	180	180
24	61	20-29	primary school	2	100	20	0	0	food insecure	know-med	1	fa-no	0	q2	Less than 4 times	hsu-med	1	120	150
24	61	20-29	primary school	2	100	100	1	1	food insecure	know-med	1	fa-no	0	q2	more than 4 times	hsu-high	1	120	150
24	61	20-29	primary school	2	120	120	1	1	food secure	know-med	1	fa-no	0	q2	more than 4 times	hsu-med	3	120	150
24	61	20-29	primary school	2	100	100	0	0	food secure	know-high	2	fa-no	0	q1	more than 4 times	hsu-med	3	60	60
24	61	20-29	secondary school	2	120	120	0	0	food secure	know-med	1	fa-no	0	q1	more than 4 times	hsu-high	2	150	150
24	61	20-29	high shool or higher	1	60	60	0	0	food insecure	know-high	2	fa-no	0	q2	more than 4 times	hsu-high	2	270	270
24	61	20-29	high shool or higher	1	150	150	0	0	food secure	know-med	1	fa-no	0	q2	more than 4 times	hsu-high	1	150	150
24	61	20-29	secondary school	2	150	100	0	0	food secure	know-med	1	fa-no	0	q1	more than 4 times	hsu-high	2	240	240
24	61	20-29	secondary school	3	60	40	0	0	food insecure	know-med	1	fa-no	0	q1	Less than 4 times	hsu-med	2	150	150
24	61	20-29	primary school	3	100	60	0	0	food insecure	know-med	1	fa-no	0	q1	Less than 4 times	hsu-high	2	120	150
24	61	13-19	secondary school	1	150	150	0	0	food secure	know-med	1	fa-no	0	q2	more than 4 times	hsu-high	1	150	150
24	61	20-29	primary school	2	120	120	0	0	food secure	know-med	0	fa-no	0	q2	Less than 4 times	hsu-high	1	60	60
24	61	30-44	primary school	2	90	90	0	0	food secure	know-med	1	fa-no	0	q2	more than 4 times	hsu-high	1	150	120
24	61	20-29	primary school	3	20	25	0	0	food insecure	know-med	1	fa-no	0	q3	Less than 4 times	hsu-high	2
24	61	30-44	high shool or higher	1	150	150	0	0	food secure	know-med	1	fa-no	0	q1	Less than 4 times	hsu-high	3	120	120
24	61	13-19	secondary school	1	100	150	1	1	food secure	know-med	1	fa-no	0	q1	Less than 4 times	hsu-med	1	120	120
24	61	20-29	primary school	2	0	0	0	0	food insecure	know-med	2	fa-no	0	q3	Less than 4 times	hsu-low	1	270	270
24	61	20-29	secondary school	1	120	90	0	0	food secure	know-high	2	fa-no	0	q2	Less than 4 times	hsu-high	3	270	270
24	61	20-29	never attend school	2	100	100	0	0	food secure	know-med	0	fa-no	0	q3	Less than 4 times	hsu-high	1	150	150
24	61	30-44	never attend school	3	0	0	0	0	food insecure	know-med	0	fa-no	0	q3	Less than 4 times	hsu-low	1	60
24	61	20-29	secondary school	2	150	150	0	0	food secure	know-high	2	fa-no	0	q2	Less than 4 times	hsu-med	3	90	90
24	61	20-29	primary school	3	200	180	0	0	food insecure	know-low	1	fa-no	0	q2	Less than 4 times	hsu-low	1	90	120
24	61	20-29	never attend school	2	120	120	0	0	food insecure	know-med	0	fa-no	0	q3	Less than 4 times	hsu-low	1	180	180
24	61	30-44	secondary school	3	15	0	0	0	food secure	know-med	1	fa-no	0	q2	Less than 4 times	hsu-low	1	150	150
94	61	30-44	secondary school	3	150	150	0	0	food secure	know-high	2	fa-no	0	q2	more than 4 times	hsu-high	1	270	270
94	61	20-29	primary school	2	120	105	0	0	food insecure	know-high	1	fa-no	0	q1	Less than 4 times	hsu-med	2	210	210
94	61	20-29	primary school	2	155	60	0	0	food insecure	know-med	2	fa-no	0	q1	more than 4 times	hsu-med	2		120
94	61	20-29	secondary school	3	50	50	0	0	food secure	know-high	1	fa-no	0	q2	Less than 4 times	hsu-med	3	150	150
94	61	30-44	primary school	3	120	70	1	1	food secure	know-high	1	fa-no	0	q2	more than 4 times	hsu-low	2	270	240
94	61	20-29	secondary school	1	50	30	0	0	food secure	know-med	1	fa-no	0	q2	more than 4 times	hsu-med	2	180	180
94	61	13-19	high shool or higher	1	300	300	0	0	food secure	know-high	2	fa-yes	1	q1	more than 4 times	hsu-high	1	270	270
94	61	20-29	secondary school	2	60	60	0	0	food secure	know-med	1	fa-no	0	q2	more than 4 times	hsu-high	1	150	150
94	61	13-19	secondary school	1	120	120	0	0	food secure	know-high	2	fa-no	0	q2	more than 4 times	hsu-high	2	300	300
94	61	20-29	high shool or higher	1	170	170	0	0	food secure	know-high	1	fa-no	0	q1	more than 4 times	hsu-high	3	180	180
94	61	20-29	primary school	3	140	140	1	1	food secure	know-med	1	fa-no	0	q2	more than 4 times	hsu-med	2	180	180
94	61	20-29	primary school	2	30	30	0	0	food insecure	know-med	1	fa-no	0	q2	more than 4 times	hsu-med	1	210	210
94	61	20-29	primary school	2	180	180	0	0	food insecure	know-high	2	fa-no	0	q1	more than 4 times	hsu-med	1	300	300
94	61	13-19	high shool or higher	1	16	16	0	0	food secure	know-high	2	fa-no	0	q1	Less than 4 times	hsu-med	2	270	270
94	61	30-44	primary school	3	180	180	0	0	food insecure	know-high	2	fa-no	0	q1	more than 4 times	hsu-low	2	270	270
94	61	20-29	primary school	1	240	240	1	1	food secure	know-med	1	fa-no	0	q2	more than 4 times	hsu-low	3	210	210
94	61	30-44	primary school	3	0	0	0	0	food insecure	know-high	2	fa-no	0	q1	Less than 4 times	hsu-low	2	180	180
94	61	20-29	secondary school	2	0	0	0	0	food secure	know-low	0	fa-no	0	q2	Less than 4 times	hsu-low	2
94	61	30-44	primary school	3	0	0	0	0	food insecure	know-low	0	fa-no	0	q1	Less than 4 times	hsu-med	1
94	61	20-29	secondary school	2	80	80	0	0	food secure	know-high	1	fa-no	0	q3	Less than 4 times	hsu-high	2	180	180
94	61	20-29	secondary school	2	2	10	0	0	food secure	know-low	0	fa-no	0	q1	more than 4 times	hsu-med	1	90	150
94	61	20-29	primary school	3	50	80	0	0	food secure	know-med	1	fa-no	0	q1	more than 4 times	hsu-med	2	150	150
94	61	30-44	primary school	3	60	60	0	0	food insecure	know-med	0	fa-no	0	q2	more than 4 times	hsu-low	1	180	90
94	61	30-44	never attend school	3	90	90	0	0	food insecure	know-low	0	fa-no	0	q2	Less than 4 times	hsu-high	1
94	61	20-29	secondary school	1	50	50	0	0	food secure	know-med	2	fa-no	0	q2	more than 4 times	hsu-high	3
94	61	20-29	primary school	3	60	60	0	0	food secure	know-med	1	fa-no	0	q2	more than 4 times	hsu-low	3
94	61	20-29	high shool or higher	3	180	260	0	0	food secure	know-high	2	fa-no	0	q1	more than 4 times	hsu-high	2	300	300
94	61	20-29	secondary school	2	10	10	0	0	food secure	know-low	0	fa-no	0	q2	Less than 4 times	hsu-high	2
94	61	20-29	secondary school	3	90	90	0	0	food insecure	know-high	2	fa-no	0	q1	more than 4 times	hsu-high	1	180	210
94	61	20-29	primary school	3	70	60	0	0	food insecure	know-med	1	fa-no	0	q1	more than 4 times	hsu-high	2	180	180
94	61	30-44	primary school	3	120	120	0	0	food insecure	know-med	1	fa-no	0	q1	more than 4 times	hsu-med	2	240	240
94	61	20-29	primary school	3	150	150	0	0	food secure	know-med	1	fa-no	0	q2	more than 4 times	hsu-med	2	240	240
94	61	30-44	primary school	3	0	30	0	0	food secure	know-med	1	fa-no	0	q2	Less than 4 times	hsu-med	2	120	120
94	61	13-19	primary school	2	0	0	0	0	food secure	know-low	0	fa-no	0	q3	Less than 4 times	hsu-low	2	30	30
94	61	13-19	high shool or higher	1	90	90	0	0	food secure	know-high	1	fa-no	0	q1	more than 4 times	hsu-high	3	210	210
94	61	20-29	high shool or higher	1	60	60	0	0	food secure	know-med	1	fa-no	0	q1	more than 4 times	hsu-med	2	180	180
94	61	20-29	secondary school	3	70	90	0	0	food insecure	know-high	2	fa-no	0	q3	more than 4 times	hsu-high	2	180	180
94	61	13-19	primary school	1	90	90	1	1	food secure	know-high	2	fa-no	0	q1	more than 4 times	hsu-med	1	210	210
94	61	20-29	secondary school	3	150	120	0	0	food secure	know-high	2	fa-yes	1	q2	more than 4 times	hsu-high	3	150	150
94	61	30-44	high shool or higher	2	240	150	0	0	food secure	know-high	2	fa-no	0	q1	more than 4 times	hsu-high	2	150	150
94	61	20-29	high shool or higher	1	90	90	0	0	food secure	know-med	1	fa-no	0	q2	more than 4 times	hsu-high	3
94	61	20-29	secondary school	1	100	100	0	0	food insecure	know-med	2	fa-no	0	q2	Less than 4 times	hsu-med	1	180	180
94	61	20-29	never attend school	2	180	200	0	0	food insecure	know-high	2	fa-no	0	q2	more than 4 times	hsu-high	1	240	240
94	61	20-29	secondary school	2	90	90	0	0	food secure	know-med	1	fa-no	0	q1	more than 4 times	hsu-med	3
94	61	13-19	primary school	1	20	10	0	0	food insecure	know-med	1	fa-no	0	q1	more than 4 times	hsu-low	2	180	180
94	61	20-29	secondary school	3	0	0	0	0	food secure	know-low	0	fa-no	0	q2	more than 4 times	hsu-low	1
94	61	20-29	secondary school	2	60	70	0	0	food secure	know-high	2	fa-no	0	q1	more than 4 times	hsu-high	2	150	150
94	61	30-44	secondary school	3	0	0	0	0	food secure	know-med	0	fa-no	0	q2	more than 4 times	hsu-low	1	180	180
94	61	20-29	secondary school	2	0	0	0	0	food secure	know-med	2	fa-no	0	q1	more than 4 times	hsu-low	3	120
94	61	20-29	never attend school	1	10	10	0	0	food secure	know-med	1	fa-no	0	q1	more than 4 times	hsu-low	2
94	61	20-29	high shool or higher	1	120	120	0	0	food secure	know-high	2	fa-no	0	q1	more than 4 times	hsu-high	3	180	180
94	61	20-29	primary school	3	30	30	1	1	food secure	know-med	1	fa-no	0	q2	Less than 4 times	hsu-high	2
94	61	20-29	primary school	3	110	110	0	0	food secure	know-med	2	fa-no	0	q2	more than 4 times	hsu-med	2	270	270
94	61	20-29	secondary school	2	0	0	0	0	food secure	know-high	2	fa-no	0	q2	more than 4 times	hsu-med	2	270	270
94	61	20-29	secondary school	1	90	100	0	0	food secure	know-med	2	fa-no	0	q1	more than 4 times	hsu-high	2	150	150
94	61	20-29	secondary school	2	70	70	0	0	food secure	know-med	2	fa-yes	1	q3	Less than 4 times	hsu-med	3	270	270
94	61	30-44	never attend school	3	0	0	0	0	food secure	know-low	0	fa-no	0	q1	Less than 4 times	hsu-low	1	180	180
94	61	30-44	primary school	3	160	180	0	0	food secure	know-med	2	fa-no	0	q2	more than 4 times	hsu-high	2	210	210
94	61	20-29	secondary school	3	180	30	0	0	food insecure	know-med	2	fa-no	0	q1	more than 4 times	hsu-med	1	210	210
94	61	20-29	primary school	2	90	30	0	0	food insecure	know-high	1	fa-no	0	q2	more than 4 times	hsu-high	2	210	210
94	61	13-19	secondary school	1	75	30	0	0	food secure	know-high	2	fa-no	0	q2	more than 4 times	hsu-med	2	180	210
94	61	30-44	primary school	3	120	120	0	0	food insecure	know-high	2	fa-no	0	q2	more than 4 times	hsu-med	1	180	180
94	61	20-29	high shool or higher	1	60	60	0	0	food secure	know-high	2	fa-no	0	q1	more than 4 times	hsu-high	1	270	270
94	61	20-29	secondary school	2	0	0	0	0	food secure	know-med	2	fa-no	0	q2	Less than 4 times	hsu-low	2	300	300
94	61	20-29	secondary school	1	70	70	0	0	food secure	know-med	1	fa-no	0	q2	more than 4 times	hsu-med	2	90	90
94	61	20-29	secondary school	1	70	70	1	1	food secure	know-med	1	fa-yes	1	q1	more than 4 times	hsu-med	1	210	30
94	61	20-29	primary school	3	0	0	0	0	food secure	know-high	1	fa-no	0	q1	more than 4 times	hsu-low	1	180	90
94	61	20-29	high shool or higher	1	90	120	0	0	food secure	know-med	0	fa-yes	1	q1	Less than 4 times	hsu-med	3	120	150
94	61	20-29	high shool or higher	2	150	160	0	0	food secure	know-high	2	fa-yes	1	q1	Less than 4 times	hsu-med	3	270	270
94	61	20-29	high shool or higher	3	150	150	0	0	food secure	know-high	2	fa-no	0	q2	Less than 4 times	hsu-med	2	180	240
94	61	20-29	primary school	1	150	180	0	0	food insecure	know-high	2	fa-no	0	q2	Less than 4 times	hsu-med	1	210	210
94	61	20-29	primary school	2	20	10	1	1	food insecure	know-high	2	fa-no	0	q1	more than 4 times	hsu-med	2	300	300
94	61	20-29	primary school	3	30	30	0	0	food insecure	know-med	2	fa-no	0	q2	more than 4 times	hsu-low	1	180	180
94	61	30-44	never attend school	3	30	30	1	1	food secure	know-med	1	fa-no	0	q1	Less than 4 times	hsu-med	1	120	120
94	61	20-29	primary school	2	3	3	1	1	food secure	know-med	1	fa-yes	1	q2	Less than 4 times	hsu-med	1	180	180
94	61	20-29	secondary school	3	40	15	0	0	food secure	know-med	1	fa-no	0	q2	more than 4 times	hsu-med	3	120	150
94	61	20-29	secondary school	2	120	120	0	0	food insecure	know-med	2	fa-yes	1	q1	Less than 4 times	hsu-low	1	180	180
94	61	20-29	secondary school	2	300	300	0	0	food secure	know-high	1	fa-no	0	q1	more than 4 times	hsu-med	3	180	180
94	61	30-44	secondary school	3	16	16	0	0	food secure	know-med	1	fa-no	0	q2	more than 4 times	hsu-med	2	150	150
94	61	20-29	secondary school	2	180	180	0	0	food secure	know-high	1	fa-no	0	q2	Less than 4 times	hsu-high	3	180	180
94	61	13-19	secondary school	1	150	150	0	0	food secure	know-high	2	fa-no	0	q1	more than 4 times	hsu-high	3	150	150
94	61	20-29	high shool or higher	2	70	70	0	0	food secure	know-high	1	fa-no	0	q2	Less than 4 times	hsu-med	3	90	90
94	61	30-44	never attend school	3	0	0	0	0	food secure	know-low	1	fa-no	0	q2	more than 4 times	hsu-low	1		300
94	61	20-29	secondary school	1	0	50	0	0	food secure	know-med	2	fa-no	0	q2	more than 4 times	hsu-med	2	270	270
94	61	20-29	secondary school	3	120	130	0	0	food secure	know-high	2	fa-no	0	q2	Less than 4 times	hsu-med	2	180	180
94	61	13-19	high shool or higher	1	150	90	1	1	food secure	know-med	1	fa-no	0	q2	more than 4 times	hsu-med	3	90	90
94	61	20-29	high shool or higher	1	190	190	0	0	food secure	know-med	1	fa-no	0	q1	more than 4 times	hsu-high	3
94	61	13-19	secondary school	1	90	90	0	0	food secure	know-high	2	fa-no	0	q2	more than 4 times	hsu-med	1	270	270
94	61	20-29	high shool or higher	1	60	2	0	0	food secure	know-high	2	fa-no	0	q1	more than 4 times	hsu-low	3	180	210
94	61	20-29	secondary school	1	10	10	0	0	food secure	know-high	2	fa-no	0	q2	more than 4 times	hsu-med	2	300	300
94	61	13-19	secondary school	1	120	120	0	0	food secure	know-med	1	fa-yes	1	q2	more than 4 times	hsu-med	2	120	120
94	61	13-19	primary school	1	60	60	0	0	food secure	know-med	1	fa-no	0	q2	Less than 4 times	hsu-med	2	180	180
94	61	20-29	secondary school	2	120	90	0	0	food insecure	know-med	2	fa-no	0	q1	more than 4 times	hsu-high	2	180	180
94	61	30-44	secondary school	3	125	125	0	0	food secure	know-med	1	fa-no	0	q2	Less than 4 times	hsu-med	2	150	150
94	61	20-29	high shool or higher	1	300	150	0	0	food secure	know-high	2	fa-no	0	q2	Less than 4 times	hsu-med	3	180	180
94	61	20-29	secondary school	3	110	140	0	0	food secure	know-med	2	fa-no	0	q2	Less than 4 times	hsu-med	2	180	270
94	61	20-29	primary school	2	0	0	0	0	food secure	know-low	0	fa-no	0	q2	Less than 4 times	hsu-low	3		150
94	61	13-19	secondary school	1	150	150	0	0	food secure	know-high	2	fa-no	0	q2	more than 4 times	hsu-low	2	300	300
94	61	20-29	never attend school	1	3	3	0	0	food secure	know-med	1	fa-no	0	q1	more than 4 times	hsu-med	3
94	61	20-29	secondary school	2	70	70	0	0	food secure	know-med	1	fa-no	0	q2	more than 4 times	hsu-med	3	180	180
99	61	13-19	primary school	1	60	60	0	0	food insecure	know-low	0	fa-no	0	q2	Less than 4 times	hsu-low	3	180	180
99	61	20-29	primary school	1	90	90	0	0	food insecure	know-med	1	fa-no	0	q2	more than 4 times	hsu-low	1	150	150
99	61	20-29	secondary school	2	110	110	0	0	food secure	know-high	1	fa-no	0	q2	Less than 4 times	hsu-high	2	150	150
99	61	20-29	primary school	3	150	150	0	0	food insecure	know-med	1	fa-no	0	q1	more than 4 times	hsu-med	2	120	120
99	61	20-29	primary school	3	120	120	0	0	food insecure	know-med	2	fa-no	0	q2	more than 4 times	hsu-high	2	90	90
99	61	13-19	secondary school	1	132	110	0	0	food secure	know-high	2	fa-no	0	q2	Less than 4 times	hsu-low	3	270	270
99	61	20-29	primary school	2	200	90	1	1	food secure	know-low	1	fa-no	0	q1	more than 4 times	hsu-high	1	210	210
99	61	20-29	secondary school	2	180	180	0	0	food secure	know-high	1	fa-no	0	q2	more than 4 times	hsu-high	2	180	180
99	61	30-44	secondary school	3	50	50	1	0	food secure	know-med	1	fa-no	0	q2	Less than 4 times	hsu-med	2	180	180
99	61	20-29	primary school	3	20	10	0	0	food secure	know-med	1	fa-no	0	q3	Less than 4 times	hsu-med	3
99	61	30-44	primary school	3	180	90	1	1	food insecure	know-med	2	fa-no	0	q2	Less than 4 times	hsu-low	1	270	270
99	61	30-44	never attend school	3	120	120	1	1	food insecure	know-low	1	fa-no	0	q1	more than 4 times	hsu-med	1	150	120
99	61	13-19	primary school	1	0	0	0	0	food insecure	know-low	1	fa-no	0	q1	more than 4 times	hsu-med	2
99	61	30-44	primary school	2	150	150	0	0	food secure	know-med	2	fa-no	0	q2	Less than 4 times	hsu-high	3	210	210
99	61	13-19	secondary school	1	110	100	0	0	food secure	know-low	1	fa-no	0	q2	Less than 4 times	hsu-high	2
99	61	20-29	high shool or higher	2	120	120	0	0	food secure	know-med	1	fa-no	0	q1	more than 4 times	hsu-high	1	210	210
99	61	13-19	secondary school	1	150	150	0	0	food secure	know-med	1	fa-no	0	q1	more than 4 times	hsu-med	3	150	150
99	61	13-19	primary school	2	60	60	0	0	food insecure	know-high	1	fa-no	0	q2	Less than 4 times	hsu-low	2	90	150
99	61	20-29	secondary school	2	150	150	0	0	food secure	know-med	1	fa-no	0	q1	more than 4 times	hsu-low	2	90	90
99	61	30-44	secondary school	3	90	90	0	0	food secure	know-med	1	fa-no	0	q1	more than 4 times	hsu-med	2	180	180
99	61	30-44	never attend school	3	70	70	0	0	food insecure	know-low	1	fa-no	0	q1	more than 4 times	hsu-low	1	120	120
99	61	20-29	high shool or higher	1	180	180	0	0	food secure	know-med	1	fa-no	0	q2	more than 4 times	hsu-med	2	180	180
99	61	13-19	secondary school	1	40	40	1	1	food insecure	know-med	1	fa-no	0	q2	Less than 4 times	hsu-low	1	90	90
99	61	20-29	never attend school	3	150	150	0	0	food insecure	know-med	1	fa-no	0	q1	more than 4 times	hsu-med	2	150	150
99	61	20-29	never attend school	3	90	90	0	0	food insecure	know-med	1	fa-no	0	q2	Less than 4 times	hsu-low	1	180	180
99	61	30-44	primary school	3	110	110	0	0	food insecure	know-med	1	fa-no	0	q2	more than 4 times	hsu-med	2	180	180
99	61	20-29	never attend school	2	120	120	0	0	food secure	know-med	1	fa-no	0	q1	more than 4 times	hsu-med	1
99	61	30-44	secondary school	3	120	120	0	0	food secure	know-med	1	fa-no	0	q1	more than 4 times	hsu-high	3	210	180
99	61	20-29	secondary school	2	20	20	0	0	food insecure	know-med	1	fa-no	0	q2	Less than 4 times	hsu-low	1	180	180
99	61	13-19	high shool or higher	1	300	300	0	0	food secure	know-med	0	fa-no	0	q1	more than 4 times	hsu-low	3	240	210
99	61	13-19	primary school	1	100	100	0	0	food secure	know-med	0	fa-no	0	q2	Less than 4 times	hsu-med	1	210	210
99	61	20-29	secondary school	2	120	120	0	0	food secure	know-med	1	fa-no	0	q2	more than 4 times	hsu-high	3	180	180
99	61	13-19	primary school	1	170	160	0	0	food insecure	know-med	1	fa-no	0	q2	more than 4 times	hsu-low	1	210	180
99	61	13-19	secondary school	1	60	60	0	0	food secure	know-med	2	fa-no	0	q1	more than 4 times	hsu-low	3	150	150
99	61	20-29	high shool or higher	3	150	150	0	0	food secure	know-med	1	fa-no	0	q1	more than 4 times	hsu-med	2	90	90
99	61	20-29	secondary school	1	150	150	0	0	food secure	know-low	1	fa-no	0	q1	more than 4 times	hsu-low	3	120	120
99	61	13-19	secondary school	2	2	160	0	0	food insecure	know-med	2	fa-no	0	q1	more than 4 times	hsu-low	1	150	150
99	61	20-29	secondary school	3	90	90	0	0	food secure	know-med	1	fa-yes	1	q2	Less than 4 times	hsu-med	2	150	150
99	61	20-29	secondary school	2	300	300	0	0	food insecure	know-med	1	fa-yes	1	q1	more than 4 times	hsu-med	1	180	180
99	61	13-19	high shool or higher	1	90	60	0	0	food insecure	know-med	1	fa-no	0	q3	Less than 4 times	hsu-med	3	120	120
99	61	20-29	never attend school	2	90	90	0	0	food insecure	know-low	0	fa-no	0	q1	more than 4 times	hsu-med	1	90	120
99	61	20-29	primary school	3	120	120	0	0	food secure	know-med	1	fa-no	0	q1	more than 4 times	hsu-high	2	240	240
99	61	20-29	secondary school	3	50	40	0	0	food secure	know-med	1	fa-no	0	q3	Less than 4 times	hsu-low	2	240	180
99	61	20-29	primary school	3	0	120	0	0	food secure	know-med	1	fa-no	0	q2	Less than 4 times	hsu-med	2		210
99	61	30-44	secondary school	3	50	50	0	0	food secure	know-med	1	fa-no	0	q1	Less than 4 times	hsu-med	2	90	150
99	61	13-19	primary school	1	150	150	0	0	food secure	know-med	1	fa-no	0	q1	more than 4 times	hsu-med	2	90	90
99	61	30-44	never attend school	3	180	1	0	0	food insecure	know-high	2	fa-no	0	q2	more than 4 times	hsu-high	2	300	300
99	61	13-19	primary school	2	10	10	0	0	food insecure	know-med	1	fa-no	0	q1	Less than 4 times	hsu-low	1	90	90
99	61	20-29	primary school	2	60	60	0	0	food insecure	know-med	1	fa-no	0	q1	more than 4 times	hsu-med	1	150	150
99	61	20-29	never attend school	2	150	150	0	0	food insecure	know-med	1	fa-yes	1	q2	more than 4 times	hsu-low	1	180	180
99	61	20-29	primary school	2	120	120	0	0	food insecure	know-med	1	fa-no	0	q2	Less than 4 times	hsu-med	1	150	150
99	61	13-19	primary school	1	120	120	0	0	food secure	know-med	1	fa-no	0	q2	more than 4 times	hsu-high	2	150	150
99	61	20-29	secondary school	3	180	180	1	1	food insecure	know-med	1	fa-no	0	q2	more than 4 times	hsu-high	1	180	120
99	61	20-29	primary school	1	50	70	1	1	food secure	know-med	1	fa-no	0	q1	Less than 4 times	hsu-med	1	210	180
99	61	30-44	primary school	3	2	200	1	1	food secure	know-med	1	fa-no	0	q1	more than 4 times	hsu-high	1	240	240
99	61	30-44	secondary school	2	0	50	0	0	food insecure	know-med	1	fa-no	0	q1	more than 4 times	hsu-med	1	210	210
99	61	13-19	primary school	1	0	30	0	0	food insecure	know-med	1	fa-no	0	q1	more than 4 times	hsu-low	1	240	240
99	61	20-29	primary school	3	180	180	0	0	food insecure	know-med	1	fa-no	0	q2	more than 4 times	hsu-low	1	120	120
99	61	20-29	primary school	3	190	190	0	0	food insecure	know-med	1	fa-no	0	q1	more than 4 times	hsu-low	1	90	90
99	61	20-29	high shool or higher	1	1	1	0	0	food secure	know-high	2	fa-no	0	q1	more than 4 times	hsu-high	3	300	300
99	61	30-44	secondary school	3	190	190	0	0	food secure	know-med	1	fa-no	0	q1	more than 4 times	hsu-low	1	150	150
99	61	20-29	primary school	3	150	150	0	0	food secure	know-med	1	fa-no	0	q2	Less than 4 times	hsu-low	2	120	120
99	61	20-29	secondary school	3	110	110	0	0	food secure	know-med	1	fa-no	0	q1	more than 4 times	hsu-med	3	210	210
99	61	30-44	never attend school	3	150	150	0	0	food insecure	know-low	1	fa-no	0	q2	more than 4 times	hsu-med	1	150	150
99	61	30-44	never attend school	3	75	30	1	1	food insecure	know-med	0	fa-no	0	q2	more than 4 times	hsu-med	3	120	150
99	61	20-29	high shool or higher	1	170	172	0	0	food secure	know-med	1	fa-no	0	q1	more than 4 times	hsu-high	3	180	240
99	61	20-29	high shool or higher	3	130	130	0	0	food secure	know-med	1	fa-no	0	q3	Less than 4 times	hsu-high	3	210	210
99	61	20-29	primary school	2	120	160	0	0	food secure	know-med	1	fa-yes	1	q2	Less than 4 times	hsu-high	3	210	210
99	61	20-29	high shool or higher	1	180	180	0	0	food secure	know-med	1	fa-no	0	q1	more than 4 times	hsu-med	1	210	210
99	61	13-19	primary school	2	90	90	0	0	food secure	know-med	1	fa-no	0	q1	more than 4 times	hsu-high	1	90	90
99	61	20-29	primary school	2	0	0	0	0	food insecure	know-low	1	fa-no	0	q1	Less than 4 times	hsu-low	1	180	180
99	61	20-29	secondary school	2	50	50	0	0	food secure	know-low	0	fa-yes	1	q2	Less than 4 times	hsu-low	2
99	61	13-19	primary school	1	120	120	0	0	food secure	know-med	1	fa-no	0	q1	Less than 4 times	hsu-low	3	210	210
99	61	20-29	primary school	1	150	150	0	0	food secure	know-low	1	fa-yes	1	q1	Less than 4 times	hsu-med	3	90	90
99	61	20-29	secondary school	3	140	140	0	0	food secure	know-med	1	fa-no	0	q1	more than 4 times	hsu-high	2	180	180
99	61	30-44	primary school	3	120	120	0	0	food secure	know-low	1	fa-no	0	q2	more than 4 times	hsu-med	3	180	180
99	61	13-19	secondary school	1	180	180	0	0	food secure	know-high	1	fa-no	0	q1	Less than 4 times	hsu-high	3	240	180
99	61	20-29	secondary school	1	150	150	0	0	food insecure	know-med	2	fa-no	0	q1	Less than 4 times	hsu-med	1	300	300
99	61	20-29	primary school	2	70	70	0	0	food insecure	know-high	2	fa-no	0	q2	Less than 4 times	hsu-high	1	180	180
99	61	13-19	primary school	1	10	120	0	0	food secure	know-med	1	fa-no	0	q2	Less than 4 times	hsu-high	2	150	150
99	61	20-29	primary school	3	60	60	0	0	food secure	know-high	2	fa-no	0	q2	more than 4 times	hsu-low	1
99	61	30-44	secondary school	3	180	150	1	0	food insecure	know-med	1	fa-no	0	q1	more than 4 times	hsu-low	2	90	90
99	61	20-29	never attend school	2	150	150	0	0	food insecure	know-med	1	fa-no	0	q2	Less than 4 times	hsu-low	2	90	90
99	61	20-29	primary school	1	0	90	0	0	food secure	know-low	2	fa-no	0	q1	more than 4 times	hsu-low	1	270	270
99	61	13-19	secondary school	1	0	0	0	0	food secure	know-med	0	fa-no	0	q1	more than 4 times	hsu-med	1	90	90
99	61	20-29	primary school	3	70	70	0	0	food secure	know-high	2	fa-no	0	q1	more than 4 times	hsu-low	2
99	61	20-29	primary school	3	0	0	0	0	food secure	know-med	2	fa-no	0	q2	Less than 4 times	hsu-low	2	180	180
99	61	20-29	primary school	3	180	180	1	1	food secure	know-high	2	fa-no	0	q1	more than 4 times	hsu-med	2	180	180
99	61	20-29	secondary school	2	60	60	0	0	food secure	know-med	2	fa-no	0	q3	Less than 4 times	hsu-med	3	270	270
99	61	20-29	primary school	3	60	60	0	0	food secure	know-high	2	fa-no	0	q1	more than 4 times	hsu-high	1
99	61	20-29	primary school	3	25	25	0	0	food insecure	know-low	1	fa-no	0	q2	Less than 4 times	hsu-low	1	150	150
99	61	20-29	secondary school	1	120	120	0	0	food secure	know-med	2	fa-no	0	q1	more than 4 times	hsu-med	3	180	180
99	61	30-44	never attend school	3	120	120	0	0	food secure	know-high	2	fa-no	0	q2	more than 4 times	hsu-high	3	180	180
99	61	20-29	primary school	2	120	120	0	0	food insecure	know-med	2	fa-no	0	q2	more than 4 times	hsu-low	1	90	90
99	61	20-29	never attend school	3	70	60	0	0	food secure	know-med	2	fa-no	0	q2	more than 4 times	hsu-high	1
99	61	13-19	primary school	1	120	120	0	0	food secure	know-med	2	fa-no	0	q2	more than 4 times	hsu-high	3	30
99	61	20-29	secondary school	2	90	80	0	0	food secure	know-med	2	fa-no	0	q1	more than 4 times	hsu-high	3	270	270
99	61	30-44	primary school	3	110	110	0	0	food secure	know-med	2	fa-no	0	q1	more than 4 times	hsu-high	1	180	180
99	61	30-44	primary school	3	180	180	0	0	food secure	know-high	2	fa-no	0	q1	more than 4 times	hsu-med	2	90	90
99	61	20-29	never attend school	2	60	60	0	0	food secure	know-high	1	fa-no	0	q2	more than 4 times	hsu-med	1	90	90
3	85	20-29	primary school	1	180	180	1	0	food secure	know-high	2	fa-no	0	q1	more than 4 times	hsu-med	1	180	180
3	85	20-29	secondary school	1	0	0	0	0	food secure	know-low	0	fa-no	0	q1	Less than 4 times	hsu-med	3
3	85	13-19	secondary school	1	180	10	1	1	food secure	know-high	2	fa-no	0	q2	more than 4 times	hsu-med	1	180	180
3	85	20-29	never attend school	3	3	0	1	0	food insecure	know-low	0	fa-no	0	q2	more than 4 times	hsu-med	1	30
3	85	30-44	never attend school	3	30	20	1	1	food insecure	know-low	1	fa-no	0	q2	more than 4 times	hsu-low	2	60	60
3	85	20-29	secondary school	2	90	0	1	0	food secure	know-high	1	fa-no	0	q2	more than 4 times	hsu-high	2	120
3	85	20-29	never attend school	2	100	20	1	1	food insecure	know-high	1	fa-no	0	q1	more than 4 times	hsu-low	1	270	270
3	85	30-44	primary school	3	60	0	1	0	food secure	know-high	2	fa-no	0	q2	more than 4 times	hsu-med	3	150	180
3	85	20-29	never attend school	2	60	60	1	1	food insecure	know-high	1	fa-no	0	q1	more than 4 times	hsu-low	1	60	90
3	85	20-29	high shool or higher	2	160	30	0	0	food secure	know-high	2	fa-no	0	q1	more than 4 times	hsu-low	3	60	60
3	85	20-29	secondary school	2	80	70	0	0	food secure	know-med	2	fa-no	0	q2	more than 4 times	hsu-low	2	150	90
3	85	20-29	high shool or higher	1	90	30	1	0	food insecure	know-high	1	fa-no	0	q2	more than 4 times	hsu-med	2	120	120
3	85	20-29	primary school	3	60	50	0	0	food insecure	know-low	1	fa-no	0	q3	more than 4 times	hsu-med	1	120	60
3	85	30-44	primary school	3	90	80	1	0	food insecure	know-low	0	fa-no	0	q1	more than 4 times	hsu-med	2	120	120
3	85	13-19	secondary school	1	50	50	1	1	food secure	know-high	1	fa-yes	1	q2	more than 4 times	hsu-med	3	180	150
3	85	20-29	high shool or higher	2	210	210	0	0	food secure	know-high	2	fa-no	0	q1	more than 4 times	hsu-med	3	270	270
3	85	20-29	never attend school	2	90	90	1	1	food secure	know-med	1	fa-no	0	q1	more than 4 times	hsu-med	1	210	210
3	85	20-29	secondary school	2	150	150	1	0	food secure	know-high	2	fa-no	0	q2	more than 4 times	hsu-high	3	180	180
3	85	20-29	secondary school	2	50	10	0	0	food secure	know-med	2	fa-no	0	q1	more than 4 times	hsu-med	1	180	180
3	85	20-29	high shool or higher	2	150	80	1	0	food secure	know-high	1	fa-no	0	q1	more than 4 times	hsu-high	2	180	180
3	85	13-19	secondary school	1	90	20	1	1	food insecure	know-low	2	fa-yes	1	q2	more than 4 times	hsu-med	1	270	270
3	85	30-44	high shool or higher	3	90	90	1	0	food secure	know-low	1	fa-no	0	q2	more than 4 times	hsu-med	3	90	90
3	85	20-29	secondary school	1	100	60	1	1	food secure	know-high	2	fa-no	0	q1	Less than 4 times	hsu-low	3	90	60
3	85	20-29	never attend school	1	120	80	1	1	food insecure	know-low	0	fa-no	0	q1	Less than 4 times	hsu-med	2	90	60
3	85	30-44	high shool or higher	3	100	50	1	0	food secure	know-high	2	fa-no	0	q3	more than 4 times	hsu-med	3	90	90
3	85	30-44	primary school	2	150	150	0	0	food insecure	know-high	2	fa-no	0	q2	more than 4 times	hsu-low	2	150	150
3	85	20-29	primary school	1	170	50	0	0	food insecure	know-med	1	fa-no	0	q1	more than 4 times	hsu-low	1	180	180
3	85	20-29	primary school	2	120	30	1	0	food secure	know-med	2	fa-no	0	q3	more than 4 times	hsu-high	2	30	90
3	85	20-29	primary school	1	120	120	0	0	food secure	know-high	1	fa-no	0	q2	more than 4 times	hsu-med	1	180	180
3	85	30-44	secondary school	3	60	40	1	0	food insecure	know-high	1	fa-no	0	q1	more than 4 times	hsu-low	3	90	90
3	85	30-44	never attend school	3	60	20	0	0	food secure	know-med	2	fa-no	0	q1	more than 4 times	hsu-low	1		30
3	85	30-44	never attend school	1	150	150	0	0	food insecure	know-high	2	fa-no	0	q1	more than 4 times	hsu-high	1	180	180
3	85	30-44	primary school	3	0	0	0	0	food insecure	know-low	0	fa-no	0	q1	more than 4 times	hsu-low	1
3	85	20-29	secondary school	3	70	20	0	0	food secure	know-high	2	fa-no	0	q1	more than 4 times	hsu-med	2	270	180
3	85	20-29	secondary school	2	130	80	1	0	food insecure	know-high	1	fa-no	0	q1	Less than 4 times	hsu-high	1	180	60
3	85	20-29	high shool or higher	1	120	60	1	0	food secure	know-high	2	fa-no	0	q1	more than 4 times	hsu-high	3	270	270
3	85	20-29	primary school	3	50	0	1	0	food insecure	know-low	0	fa-no	0	q2	more than 4 times	hsu-low	2	120
3	85	20-29	high shool or higher	1	100	100	1	1	food insecure	know-med	0	fa-no	0	q2	more than 4 times	hsu-high	3	210	180
3	85	30-44	primary school	3	180	180	0	0	food insecure	know-med	2	fa-no	0	q1	more than 4 times	hsu-med	1	180	180
3	85	13-19	secondary school	1	120	0	1	0	food secure	know-med	2	fa-no	0	q1	more than 4 times	hsu-low	1	150	60
3	85	13-19	secondary school	1	100	100	1	1	food secure	know-low	0	fa-yes	1	q1	more than 4 times	hsu-med	2
3	85	20-29	secondary school	2	180	180	1	0	food secure	know-med	1	fa-no	0	q2	more than 4 times	hsu-med	2	180	180
3	85	13-19	primary school	1	150	0	1	0	food insecure	know-med	0	fa-no	0	q1	more than 4 times	hsu-med	1
3	85	13-19	secondary school	1	180	30	1	0	food secure	know-med	2	fa-no	0	q1	Less than 4 times	hsu-high	3	180	270
3	85	13-19	secondary school	1	180	60	1	0	food secure	know-high	1	fa-no	0	q2	more than 4 times	hsu-high	2	180	90
3	85	20-29	primary school	2	60	28	0	0	food insecure	know-med	0	fa-no	0	q2	more than 4 times	hsu-low	1	120	90
3	85	13-19	primary school	1	60	30	0	0	food insecure	know-med	1	fa-no	0	q3	Less than 4 times	hsu-low	1	120	180
3	85	20-29	secondary school	3	150	150	1	0	food secure	know-high	2	fa-no	0	q1	more than 4 times	hsu-med	3	300	270
3	85	20-29	high shool or higher	1	120	60	1	0	food insecure	know-med	1	fa-yes	1	q1	more than 4 times	hsu-low	3	120	120
3	85	13-19	secondary school	1	150	30	1	0	food secure	know-med	2	fa-no	0	q1	more than 4 times	hsu-high	1	300	300
3	85	13-19	secondary school	1	60	0	1	0	food insecure	know-high	2	fa-no	0	q1	more than 4 times	hsu-low	2	150	120
3	85	30-44	primary school	3	210	150	1	0	food secure	know-high	1	fa-no	0	q3	more than 4 times	hsu-high	3	270	180
3	85	20-29	secondary school	2	180	0	1	0	food secure	know-med	1	fa-no	0	q1	more than 4 times	hsu-high	2	240
3	85	13-19	high shool or higher	1	120	0	1	0	food secure	know-high	0	fa-no	0	q2	more than 4 times	hsu-med	3	180	180
3	85	13-19	primary school	1	50	20	1	1	food secure	know-med	2	fa-no	0	q1	more than 4 times	hsu-high	1	180	180
3	85	20-29	secondary school	3	90	20	1	1	food insecure	know-high	2	fa-no	0	q2	Less than 4 times	hsu-low	2
3	85	20-29	secondary school	2	100	10	1	0	food secure	know-med	2	fa-no	0	q1	more than 4 times	hsu-med	1	210	150
3	85	20-29	never attend school	1	100	20	1	0	food insecure	know-high	1	fa-no	0	q2	Less than 4 times	hsu-med	1	180	150
3	85	20-29	primary school	2	30	0	1	0	food insecure	know-low	0	fa-no	0	q1	more than 4 times	hsu-low	2	60
3	85	30-44	primary school	2	10	0	1	0	food insecure	know-low	1	fa-no	0	q2	more than 4 times	hsu-med	2	120	60
3	85	20-29	secondary school	2	60	20	1	1	food insecure	know-low	1	fa-no	0	q2	more than 4 times	hsu-high	1	90	90
3	85	20-29	primary school	3	90	80	1	1	food insecure	know-med	2	fa-no	0	q2	more than 4 times	hsu-med	2	270	270
3	85	13-19	primary school	1	30	30	1	1	food insecure	know-high	1	fa-no	0	q1	more than 4 times	hsu-low	1	150	90
3	85	30-44	secondary school	3	40	40	1	1	food insecure	know-high	2	fa-no	0	q3	Less than 4 times	hsu-med	2	120	120
3	85	20-29	secondary school	2	90	90	0	0	food secure	know-high	2	fa-no	0	q1	more than 4 times	hsu-med	3	180	150
3	85	20-29	secondary school	1	10	10	1	1	food secure	know-med	2	fa-no	0	q2	more than 4 times	hsu-high	1	180	180
3	85	20-29	primary school	2	100	60	1	1	food insecure	know-high	2	fa-no	0	q1	more than 4 times	hsu-low	2	180	180
3	85	20-29	secondary school	2	150	30	0	0	food secure	know-med	2	fa-no	0	q1	more than 4 times	hsu-med	1	180	180
3	85	20-29	primary school	1	120	100	1	1	food secure	know-high	2	fa-no	0	q1	more than 4 times	hsu-low	2	180	300
3	85	30-44	secondary school	2	120	0	1	0	food secure	know-med	1	fa-no	0	q1	more than 4 times	hsu-med	2
3	85	20-29	secondary school	2	100	30	1	0	food insecure	know-high	2	fa-no	0	q2	more than 4 times	hsu-med	1	60	60
3	85	20-29	never attend school	2	120	90	0	0	food insecure	know-high	1	fa-no	0	q2	Less than 4 times	hsu-low	2	150	120
3	85	20-29	secondary school	2	210	60	0	0	food secure	know-med	2	fa-no	0	q2	Less than 4 times	hsu-med	3	180	90
3	85	20-29	secondary school	2	90	60	0	0	food insecure	know-low	0	fa-no	0	q2	more than 4 times	hsu-high	3	210	150
3	85	20-29	secondary school	2	40	45	0	0	food insecure	know-med	2	fa-no	0	q1	more than 4 times	hsu-med	1	270	270
3	85	20-29	primary school	2	120	60	1	0	food secure	know-med	1	fa-no	0	q1	more than 4 times	hsu-high	1	180	150
3	85	20-29	never attend school	2	150	150	1	0	food secure	know-med	2	fa-no	0	q2	more than 4 times	hsu-med	1	210	180
3	85	20-29	secondary school	1	60	60	0	0	food secure	know-high	2	fa-no	0	q1	more than 4 times	hsu-high	3	270	270
3	85	20-29	secondary school	1	60	60	0	0	food secure	know-high	2	fa-no	0	q2	Less than 4 times	hsu-low	2	60	120
3	85	20-29	secondary school	2	120	100	0	0	food secure	know-high	2	fa-no	0	q3	Less than 4 times	hsu-high	3	180	210
3	85	30-44	primary school	3	160	120	0	0	food insecure	know-high	2	fa-no	0	q2	Less than 4 times	hsu-low	3	270	270
3	85	13-19	secondary school	1	70	40	1	0	food insecure	know-med	1	fa-no	0	q1	more than 4 times	hsu-med	3	90	60
3	85	20-29	primary school	2	40	0	0	0	food insecure	know-low	0	fa-no	0	q2	more than 4 times	hsu-med	1	150
3	85	20-29	primary school	2	180	130	0	0	food secure	know-med	2	fa-no	0	q1	Less than 4 times	hsu-low	2	210	90
3	85	13-19	secondary school	1	180	0	0	0	food secure	know-high	0	fa-no	0	q1	more than 4 times	hsu-low	2	270
3	85	20-29	primary school	1	150	0	0	0	food insecure	know-med	0	fa-no	0	q2	more than 4 times	hsu-low	1	180
3	85	13-19	primary school	1	180	60	1	0	food secure	know-med	1	fa-yes	1	q1	more than 4 times	hsu-low	1	210	180
3	85	13-19	primary school	1	2	20	1	0	food secure	know-high	2	fa-no	0	q1	more than 4 times	hsu-low	1	150	120
3	85	13-19	secondary school	1	130	20	0	0	food secure	know-high	1	fa-no	0	q1	more than 4 times	hsu-med	2	300	300
3	85	20-29	high shool or higher	2	150	150	0	0	food secure	know-high	1	fa-no	0	q1	more than 4 times	hsu-high	3	150	150
3	85	20-29	secondary school	2	40	90	0	0	food secure	know-high	2	fa-no	0	q2	more than 4 times	hsu-high	1	270	240
3	85	13-19	primary school	1	2	0	1	0	food insecure	know-high	2	fa-no	0	q1	more than 4 times	hsu-med	1	240	90
3	85	20-29	high shool or higher	2	240	180	0	0	food secure	know-high	2	fa-no	0	q1	more than 4 times	hsu-low	3	270	240
3	85	20-29	high shool or higher	1	90	60	0	0	food insecure	know-low	1	fa-no	0	q2	more than 4 times	hsu-low	3	180	90
3	85	20-29	high shool or higher	1	1	120	1	1	food secure	know-med	1	fa-no	0	q1	more than 4 times	hsu-high	3	240	150
3	85	30-44	never attend school	3	100	100	0	0	food insecure	know-high	2	fa-no	0	q2	more than 4 times	hsu-high	1	180	90
3	85	20-29	secondary school	3	120	60	0	0	food insecure	know-high	1	fa-no	0	q1	more than 4 times	hsu-high	1	90	90
3	85	30-44	primary school	3	180	120	0	0	food secure	know-high	2	fa-no	0	q1	more than 4 times	hsu-med	2	180	180
3	85	20-29	primary school	2	20	20	1	0	food insecure	know-high	2	fa-no	0	q2	Less than 4 times	hsu-low	1	150	90
3	85	13-19	secondary school	1	100	70	0	0	food insecure	know-med	1	fa-no	0	q1	more than 4 times	hsu-low	1	120	120
27	85	30-44	never attend school	3	0	10	0	0	food insecure	know-low	0	fa-no	0	q2	Less than 4 times	hsu-med			60
27	85	20-29	high shool or higher	1	240	240	1	0	food secure	know-high	1	fa-no	0	q2	Less than 4 times	hsu-high		180	180
27	85	20-29	primary school	1	32	0	0	0	food insecure	know-med	0	fa-no	0	q3	Less than 4 times	hsu-low		270	240
27	85	13-19	never attend school	1	180	180	0	0	food insecure	know-med	1	fa-no	0	q1	Less than 4 times	hsu-low		180	180
27	85	20-29	never attend school	2	80	10	0	0	food insecure	know-med	1	fa-yes	1	q1	Less than 4 times	hsu-low		150	150
27	85	20-29	primary school	1	80	10	0	0	food insecure	know-high	2	fa-no	0	q2	Less than 4 times	hsu-high		90	90
27	85	20-29	primary school	2	95	95	0	0	food insecure	know-high	1	fa-no	0	q1	more than 4 times	hsu-med		180	180
27	85	20-29	secondary school	3	100	100	0	0	food secure	know-med	0	fa-no	0	q2	more than 4 times	hsu-med		180
27	85	20-29	secondary school	1	30	30	0	0	food secure	know-low	0	fa-no	0	q3	Less than 4 times	hsu-high		90	90
27	85	20-29	secondary school	1	100	60	0	0	food secure	know-med	1	fa-no	0	q2	Less than 4 times	hsu-high		90	120
27	85	13-19	primary school	2	30	0	1	0	food insecure	know-low	1	fa-no	0	q2	Less than 4 times	hsu-low		180	90
27	85	20-29	secondary school	2	90	30	1	1	food secure	know-med	2	fa-no	0	q2	Less than 4 times	hsu-med		150	120
27	85	13-19	high shool or higher	1	120	120	1	1	food secure	know-high	2	fa-no	0	q1	Less than 4 times	hsu-high		150	150
27	85	20-29	never attend school	2	30	10	0	0	food insecure	know-low	0	fa-no	0	q1	Less than 4 times	hsu-low		60
27	85	13-19	secondary school	1	60	60	1	1	food insecure	know-low	0	fa-no	0	q3	Less than 4 times	hsu-low			150
27	85	13-19	secondary school	1	120	60	0	0	food secure	know-high	2	fa-no	0	q2	Less than 4 times	hsu-low		180	180
27	85	20-29	secondary school	2	60	45	0	0	food secure	know-high	2	fa-no	0	q1	more than 4 times	hsu-med		150	150
27	85	30-44	never attend school	3	30	20	0	0	food insecure	know-high	2	fa-no	0	q2	Less than 4 times	hsu-low		270	270
27	85	20-29	primary school	1	45	60	0	0	food insecure	know-med	1	fa-no	0	q2	Less than 4 times	hsu-med		150	150
27	85	13-19	secondary school	1	130	120	0	0	food secure	know-med	1	fa-no	0	q1	more than 4 times	hsu-low		180	180
27	85	13-19	high shool or higher	1	100	60	1	1	food secure	know-med	0	fa-no	0	q1	Less than 4 times	hsu-high		120	180
27	85	20-29	never attend school	2	180	2	0	0	food insecure	know-high	1	fa-no	0	q1	more than 4 times	hsu-med		210	210
27	85	20-29	secondary school	2	142	142	1	0	food insecure	know-high	1	fa-no	0	q2	more than 4 times	hsu-low		180	180
27	85	30-44	primary school	3	125	80	1	1	food secure	know-low	0	fa-no	0	q1	more than 4 times	hsu-med			210
27	85	30-44	high shool or higher	3	40	40	1	1	food secure	know-high	2	fa-no	0	q3	Less than 4 times	hsu-med		270	270
27	85	30-44	secondary school	3	90	90	1	1	food insecure	know-med	0	fa-no	0	q2	Less than 4 times	hsu-low		210	210
27	85	30-44	secondary school	3	0	120	0	0	food secure	know-med	1	fa-no	0	q2	more than 4 times	hsu-low			180
27	85	20-29	never attend school	1	50	50	1	1	food insecure	know-med	1	fa-yes	1	q3	Less than 4 times	hsu-med		60	60
27	85	20-29	high shool or higher	1	90	90	1	0	food secure	know-med	2	fa-no	0	q2	Less than 4 times	hsu-med			90
27	85	30-44	secondary school	3	0	0	0	0	food secure	know-med	0	fa-no	0	q2	Less than 4 times	hsu-high		180
27	85	20-29	high shool or higher	2	210	210	0	0	food secure	know-med	1	fa-no	0	q1	Less than 4 times	hsu-high			90
27	85	20-29	secondary school	2	60	150	1	0	food insecure	know-med	2	fa-no	0	q2	Less than 4 times	hsu-med		120	150
27	85	30-44	high shool or higher	3	0	0	0	0	food insecure	know-med	2	fa-no	0	q3	Less than 4 times	hsu-low		150	150
27	85	20-29	high shool or higher	1	120	100	1	1	food secure	know-med	2	fa-no	0	q1	Less than 4 times	hsu-high		180	180
27	85	20-29	secondary school	2	120	180	1	0	food secure	know-high	2	fa-no	0	q1	more than 4 times	hsu-high		180	180
27	85	30-44	primary school	3	10	0	0	0	food insecure	know-med	0	fa-no	0	q3	Less than 4 times	hsu-low		120
27	85	20-29	secondary school	2	120	120	0	0	food insecure	know-med	1	fa-yes	1	q2	more than 4 times	hsu-med	2	180	180
27	85	30-44	high shool or higher	2	180	180	0	0	food secure	know-med	1	fa-no	0	q2	Less than 4 times	hsu-med	2	150	150
27	85	20-29	never attend school	2	0	0	0	0	food insecure	know-low	0	fa-no	0	q2	more than 4 times	hsu-low	1	90	90
27	85	13-19	high shool or higher	1	90	90	0	0	food insecure	know-med	0	fa-yes	1	q1	more than 4 times	hsu-low	3	210	270
27	85	20-29	primary school	2	0	0	0	0	food insecure	know-med	1	fa-no	0	q2	Less than 4 times	hsu-low	2	180	180
27	85	20-29	secondary school	2	160	120	0	0	food secure	know-high	2	fa-no	0	q1	more than 4 times	hsu-high	3	270	270
27	85	30-44	primary school	3	0	0	0	0	food secure	know-low	1	fa-no	0	q2	more than 4 times	hsu-high	3	180	180
27	85	30-44	secondary school	3	300	100	1	1	food insecure	know-high	1	fa-no	0	q1	more than 4 times	hsu-med	3	300	60
27	85	20-29	primary school	2	60	60	0	0	food insecure	know-med	1	fa-no	0	q3	Less than 4 times	hsu-low	1	120	120
27	85	20-29	high shool or higher	1	80	80	1	1	food secure	know-high	1	fa-no	0	q2	more than 4 times	hsu-high	3	180	180
27	85	20-29	secondary school	3	6	6	0	0	food secure	know-high	2	fa-no	0	q2	Less than 4 times	hsu-low	2	270	270
27	85	13-19	primary school	1	150	150	0	0	food secure	know-high	2	fa-no	0	q2	Less than 4 times	hsu-med	3	270	270
27	85	20-29	high shool or higher	1	172	90	0	0	food insecure	know-med	1	fa-no	0	q1	more than 4 times	hsu-med	3	240	240
27	85	20-29	secondary school	1	175	175	0	0	food insecure	know-high	1	fa-no	0	q1	more than 4 times	hsu-med	3	180	180
27	85	20-29	primary school	2	90	90	0	0	food secure	know-low	0	fa-no	0	q2	Less than 4 times	hsu-med	1	150	90
27	85	20-29	primary school	1	2	0	0	0	food secure	know-med	1	fa-no	0	q1	more than 4 times	hsu-med	3	180	180
27	85	20-29	secondary school	1	170	170	1	1	food secure	know-med	1	fa-no	0	q1	more than 4 times	hsu-low	3	180	180
27	85	20-29	secondary school	1	110	110	1	1	food secure	know-med	1	fa-no	0	q1	more than 4 times	hsu-low	3
27	85	20-29	primary school	2	150	150	0	0	food secure	know-high	2	fa-no	0	q1	Less than 4 times	hsu-med	1	270	270
27	85	13-19	secondary school	1	50	50	1	0	food secure	know-high	2	fa-no	0	q2	Less than 4 times	hsu-med	3	150	150
27	85	13-19	high shool or higher	1	160	110	0	0	food secure	know-med	1	fa-no	0	q2	Less than 4 times	hsu-high	3	150	150
27	85	20-29	secondary school	2	50	50	0	0	food insecure	know-high	2	fa-no	0	q2	Less than 4 times	hsu-high	2	300	300
27	85	20-29	secondary school	2	120	120	1	1	food insecure	know-med	2	fa-no	0	q1	more than 4 times	hsu-high	1	120	120
27	85	30-44	primary school	3	60	60	0	0	food secure	know-med	1	fa-no	0	q2	Less than 4 times	hsu-high	3	210	180
27	85	20-29	primary school	3	30	0	1	0	food insecure	know-med	0	fa-no	0	q2	Less than 4 times	hsu-low	1	120
27	85	20-29	secondary school	2	25	25	1	1	food secure	know-high	1	fa-no	0	q3	Less than 4 times	hsu-med	3	120	120
27	85	20-29	primary school	3	90	30	1	0	food insecure	know-high	1	fa-yes	0	q1	Less than 4 times	hsu-med	2	180	180
27	85	20-29	never attend school	3	60	20	1	0	food insecure	know-med	1	fa-no	0	q3	Less than 4 times	hsu-low	2	180	180
27	85	20-29	primary school	3	126	90	0	0	food insecure	know-med	0	fa-no	0	q3	Less than 4 times	hsu-med	2	180	180
27	85	13-19	primary school	1	40	47	1	0	food insecure	know-low	0	fa-yes	1	q3	Less than 4 times	hsu-low	3
27	85	20-29	secondary school	2	200	170	1	1	food secure	know-med	2	fa-no	0	q1	Less than 4 times	hsu-med	1	240	240
27	85	30-44	high shool or higher	3	0	0	0	0	food secure	know-high	2	fa-no	0	q2	Less than 4 times	hsu-low	3	120	120
27	85	13-19	high shool or higher	1	150	105	0	0	food secure	know-high	2	fa-yes	1	q3	Less than 4 times	hsu-med	3	180	180
27	85	13-19	primary school	1	60	10	0	0	food insecure	know-low	0	fa-no	0	q3	Less than 4 times	hsu-low	1	30
27	85	30-44	never attend school	3	26	20	1	1	food insecure	know-low	0	fa-no	0	q3	Less than 4 times	hsu-low	1
27	85	13-19	never attend school	1	120	120	1	1	food insecure	know-med	1	fa-no	0	q2	Less than 4 times	hsu-high	2	150	150
27	85	13-19	primary school	1	0	120	0	0	food insecure	know-high	2	fa-no	0	q1	Less than 4 times	hsu-low	2	270	270
27	85	13-19	primary school	1	165	150	1	0	food insecure	know-high	1	fa-no	0	q2	more than 4 times	hsu-low	2	180	90
27	85	20-29	secondary school	1	30	30	1	1	food insecure	know-med	0	fa-no	0	q1	Less than 4 times	hsu-low	2	150	150
27	85	30-44	never attend school	2	40	40	1	1	food insecure	know-low	0	fa-no	0	q1	more than 4 times	hsu-med	1
27	85	13-19	secondary school	1	90	45	1	0	food insecure	know-low	2	fa-no	0	q1	Less than 4 times	hsu-low	1	120	120
27	85	30-44	never attend school	3	90	90	1	0	food insecure	know-med	2	fa-no	0	q1	Less than 4 times	hsu-med	2	90	90
27	85	30-44	primary school	3	125	125	1	1	food insecure	know-med	1	fa-no	0	q3	Less than 4 times	hsu-low	2	90	90
27	85	20-29	never attend school	2	75	75	1	1	food secure	know-med	2	fa-no	0	q3	Less than 4 times	hsu-high	3	180	180
27	85	20-29	never attend school	3	0	0	0	0	food secure	know-low	0	fa-no	0	q3	Less than 4 times	hsu-low	3	210	210
27	85	20-29	secondary school	2	75	60	0	0	food insecure	know-med	2	fa-no	0	q2	more than 4 times	hsu-med	2	180	180
27	85	13-19	secondary school	1	112	112	0	0	food secure	know-high	2	fa-no	0	q3	Less than 4 times	hsu-med	3	180	180
27	85	20-29	secondary school	3	15	0	0	0	food insecure	know-high	2	fa-no	0	q1	Less than 4 times	hsu-low	1	150	120
27	85	13-19	primary school	1	200	200	0	0	food secure	know-med	1	fa-no	0	q1	more than 4 times	hsu-high	2	120	150
27	85	20-29	primary school	2	90	90	0	0	food insecure	know-low	1	fa-no	0	q1	Less than 4 times	hsu-med	2	180	180
27	85	20-29	primary school	2	0	0	0	0	food insecure	know-low	2	fa-no	0	q3	Less than 4 times	hsu-low	2	300	300
27	85	20-29	never attend school	2	17	12	0	0	food insecure	know-low	0	fa-no	0	q3	Less than 4 times	hsu-low	1
27	85	30-44	primary school	3	90	90	1	1	food insecure	know-med	1	fa-no	0	q2	more than 4 times	hsu-med	1	150	150
27	85	20-29	high shool or higher	2	100	50	0	0	food insecure	know-med	2	fa-no	0	q2	more than 4 times	hsu-low	2	180	180
27	85	30-44	secondary school	3	45	0	1	0	food insecure	know-med	1	fa-no	0	q2	Less than 4 times	hsu-low	3	180	180
27	85	20-29	high shool or higher	1	75	75	0	0	food secure	know-high	2	fa-no	0	q1	more than 4 times	hsu-med	3	120	120
27	85	20-29	primary school	1	180	180	0	0	food secure	know-low	2	fa-no	0	q1	more than 4 times	hsu-med	1	210	210
27	85	20-29	high shool or higher	1	110	60	1	0	food secure	know-high	2	fa-yes	1	q1	more than 4 times	hsu-low	3	180	180
27	85	13-19	high shool or higher	1	17	30	0	0	food insecure	know-high	2	fa-yes	1	q2	Less than 4 times	hsu-low	2	270	270
27	85	20-29	primary school	1	160	50	0	0	food insecure	know-low	1	fa-no	0	q1	more than 4 times	hsu-med	2	150	180
27	85	13-19	primary school	1	100	50	0	0	food insecure	know-low	1	fa-no	0	q2	more than 4 times	hsu-low	1	120	90
27	85	20-29	primary school	1	60	30	0	0	food insecure	know-high	1	fa-no	0	q2	Less than 4 times	hsu-med	1	180	180
27	85	20-29	primary school	3	100	20	0	0	food insecure	know-high	1	fa-no	0	q2	Less than 4 times	hsu-med	2	150	150
27	85	20-29	primary school	1	100	40	0	0	food insecure	know-high	2	fa-yes	1	q1	Less than 4 times	hsu-low	1	180	90
58	85	20-29	primary school	1	179	180	1	0	food secure	know-high	1	fa-no	0	q1	more than 4 times	hsu-high	3	270	270
58	85	20-29	secondary school	1	180	180	0	0	food secure	know-med	1	fa-no	0	q1	more than 4 times	hsu-high	1	240	210
58	85	20-29	secondary school	1	100	100	0	0	food secure	know-low	1	fa-no	0	q3	Less than 4 times	hsu-low	3
58	85	30-44	never attend school	2	1	0	1	0	food insecure	know-med	0	fa-no	0	q2	more than 4 times	hsu-med	1	300	120
58	85	20-29	primary school	1	90	90	0	0	food secure	know-med	1	fa-no	0	q1	more than 4 times	hsu-low	3	150	150
58	85	20-29	secondary school	2	10	50	0	0	food insecure	know-med	1	fa-no	0	q1	more than 4 times	hsu-low	2	180	180
58	85	13-19	high shool or higher	1	180	180	0	0	food secure	know-low	0	fa-no	0	q2	more than 4 times	hsu-high	3
58	85	30-44	never attend school	3	30	10	1	1	food secure	know-low	1	fa-no	0	q1	more than 4 times	hsu-low	2		60
58	85	20-29	primary school	2	180	90	0	0	food secure	know-med	1	fa-no	0	q1	more than 4 times	hsu-med	3	90	90
58	85	20-29	secondary school	2	50	10	1	1	food insecure	know-med	1	fa-no	0	q2	more than 4 times	hsu-low	2	90	90
58	85	20-29	secondary school	1	180	120	0	0	food secure	know-med	0	fa-yes	1	q1	more than 4 times	hsu-high	3	210	210
58	85	20-29	secondary school	2	180	180	1	1	food secure	know-med	1	fa-no	0	q1	Less than 4 times	hsu-low	2	180	180
58	85	30-44	primary school	3	100	20	1	0	food insecure	know-med	1	fa-no	0	q1	more than 4 times	hsu-high	3	120	150
58	85	20-29	secondary school	2	120	110	0	0	food secure	know-med	1	fa-no	0	q1	more than 4 times	hsu-high	2	150	150
58	85	20-29	primary school	2	50	62	0	0	food insecure	know-med	1	fa-no	0	q3	more than 4 times	hsu-high	2	180	90
58	85	13-19	secondary school	1	25	10	0	0	food insecure	know-med	1	fa-no	0	q2	more than 4 times	hsu-low	2	240	240
58	85	30-44	high shool or higher	3	30	30	0	0	food secure	know-med	1	fa-no	0	q1	more than 4 times	hsu-low	3	150	150
58	85	20-29	primary school	1	110	9	0	0	food secure	know-med	0	fa-no	0	q1	more than 4 times	hsu-low	2	150	150
58	85	20-29	never attend school	1	150	60	0	0	food insecure	know-low	0	fa-no	0	q1	more than 4 times	hsu-med	1	180	180
58	85	20-29	secondary school	3	50	25	0	0	food insecure	know-high	0	fa-no	0	q2	more than 4 times	hsu-low	2	210
58	85	20-29	primary school	2	50	30	0	0	food secure	know-med	1	fa-no	0	q1	more than 4 times	hsu-high	2	240	240
58	85	30-44	primary school	3	0	30	0	0	food secure	know-med	1	fa-no	0	q1	more than 4 times	hsu-high	3	120	120
58	85	13-19	never attend school	1	120	120	0	0	food secure	know-low	1	fa-no	0	q1	more than 4 times	hsu-med	2	120	120
58	85	13-19	secondary school	2	30	30	1	1	food secure	know-med	1	fa-no	0	q3	Less than 4 times	hsu-low	1	180	180
58	85	20-29	never attend school	2	2	2	0	0	food secure	know-med	1	fa-no	0	q2	more than 4 times	hsu-low	2	270	270
58	85	20-29	primary school	1	10	0	1	0	food secure	know-med	0	fa-no	0	q1	Less than 4 times	hsu-low	1	210
58	85	13-19	primary school	1	200	80	1	0	food secure	know-low	1	fa-yes	1	q1	more than 4 times	hsu-med	1	150	150
58	85	13-19	secondary school	1	20	20	0	0	food secure	know-med	2	fa-no	0	q1	more than 4 times	hsu-high	2	90	270
58	85	20-29	primary school	3	90	80	0	0	food insecure	know-med	2	fa-no	0	q1	more than 4 times	hsu-med	2	150	150
58	85	20-29	high shool or higher	2	75	80	0	0	food secure	know-med	1	fa-yes	1	q1	more than 4 times	hsu-high	3	90	90
58	85	13-19	secondary school	1	24	24	0	0	food secure	know-med	2	fa-no	0	q1	more than 4 times	hsu-med	2	210	300
58	85	20-29	secondary school	1	50	40	1	0	food secure	know-low	0	fa-no	0	q2	more than 4 times	hsu-high	3	60	120
58	85	20-29	primary school	2	280	280	1	1	food insecure	know-high	2	fa-no	0	q1	Less than 4 times	hsu-low	2	300	300
58	85	30-44	high shool or higher	1	152	100	0	0	food secure	know-high	1	fa-no	0	q1	more than 4 times	hsu-high	3	150	90
58	85	20-29	primary school	1	60	40	1	0	food insecure	know-low	0	fa-no	0	q2	more than 4 times	hsu-low	1	180	180
58	85	20-29	high shool or higher	1	145	145	0	0	food secure	know-high	1	fa-no	0	q1	more than 4 times	hsu-low	2	150	90
58	85	20-29	secondary school	2	140	140	1	0	food secure	know-med	1	fa-no	0	q2	more than 4 times	hsu-med	3	120	120
58	85	20-29	secondary school	2	90	60	0	0	food insecure	know-med	0	fa-no	0	q2	more than 4 times	hsu-high	1	270	90
58	85	20-29	high shool or higher	1	180	180	0	0	food secure	know-med	1	fa-no	0	q2	Less than 4 times	hsu-low	3	180	180
58	85	13-19	secondary school	1	150	80	1	0	food secure	know-low	0	fa-no	0	q1	more than 4 times	hsu-high	3	210	90
58	85	20-29	primary school	1	110	100	0	0	food secure	know-med	1	fa-no	0	q1	more than 4 times	hsu-med	3	150	150
58	85	20-29	secondary school	2	150	150	0	0	food secure	know-low	1	fa-no	0	q2	more than 4 times	hsu-high	2	180	180
58	85	20-29	secondary school	2	105	100	1	1	food secure	know-med	1	fa-no	0	q1	more than 4 times	hsu-med	1	210	210
58	85	20-29	secondary school	3	0	0	0	0	food insecure	know-low	0	fa-no	0	q2	more than 4 times	hsu-low	2
58	85	20-29	secondary school	1	0	0	0	0	food secure	know-low	0	fa-no	0	q1	more than 4 times	hsu-low	3
58	85	20-29	high shool or higher	1	70	90	0	0	food secure	know-med	2	fa-no	0	q2	more than 4 times	hsu-high	2	150	150
58	85	20-29	high shool or higher	2	150	150	0	0	food secure	know-low	0	fa-no	0	q1	more than 4 times	hsu-high	3
58	85	30-44	primary school	2	0	0	0	0	food secure	know-med	1	fa-no	0	q1	more than 4 times	hsu-high	3	150	180
58	85	20-29	secondary school	2	0	0	0	0	food insecure	know-med	0	fa-no	0	q1	more than 4 times	hsu-low	3
58	85	20-29	secondary school	3	60	30	0	0	food secure	know-med	1	fa-no	0	q1	more than 4 times	hsu-high	3	90	90
58	85	30-44	never attend school	3	6	5	0	0	food secure	know-low	1	fa-no	0	q2	more than 4 times	hsu-low	1	240	240
58	85	20-29	primary school	1	30	20	0	0	food secure	know-med	1	fa-no	0	q3	Less than 4 times	hsu-med	2	90	90
58	85	20-29	primary school	3	0	0	0	0	food secure	know-low	0	fa-no	0	q2	more than 4 times	hsu-low	1
58	85	20-29	secondary school	2	60	60	0	0	food insecure	know-med	1	fa-no	0	q1	more than 4 times	hsu-med	2	150	150
58	85	13-19	primary school	1	0	0	0	0	food secure	know-low	0	fa-no	0	q3	more than 4 times	hsu-med	3
58	85	20-29	high shool or higher	1	60	80	1	1	food secure	know-med	2	fa-no	0	q1	more than 4 times	hsu-low	3	180	180
58	85	20-29	high shool or higher	1	0	0	0	0	food secure	know-low	0	fa-no	0	q3	more than 4 times	hsu-med	3
58	85	20-29	secondary school	2	60	60	0	0	food secure	know-low	0	fa-no	0	q1	more than 4 times	hsu-med	2	90	90
58	85	20-29	secondary school	2	0	0	0	0	food secure	know-low	0	fa-no	0	q2	Less than 4 times	hsu-low	2
58	85	20-29	secondary school	2	170	180	0	0	food secure	know-low	1	fa-no	0	q1	more than 4 times	hsu-low	2	180	180
58	85	13-19	primary school	1	80	80	0	0	food secure	know-med	1	fa-yes	1	q1	more than 4 times	hsu-high	2	240	150
58	85	20-29	secondary school	2	115	110	0	0	food secure	know-low	1	fa-no	0	q1	more than 4 times	hsu-low	3	120	120
58	85	30-44	never attend school	2	100	0	1	0	food insecure	know-low	0	fa-no	0	q2	more than 4 times	hsu-low	1	120
58	85	30-44	primary school	3	110	100	0	0	food secure	know-low	1	fa-no	0	q1	more than 4 times	hsu-high	3	120	120
58	85	30-44	secondary school	3	60	70	0	0	food secure	know-high	2	fa-no	0	q1	more than 4 times	hsu-low	2	270	270
58	85	30-44	primary school	3	45	45	0	0	food secure	know-med	1	fa-no	0	q2	Less than 4 times	hsu-low	1	210	210
58	85	30-44	secondary school	2	60	105	0	0	food insecure	know-med	1	fa-no	0	q1	more than 4 times	hsu-high	3	180	180
58	85	13-19	secondary school	1	140	180	0	0	food secure	know-med	1	fa-yes	1	q2	more than 4 times	hsu-high	3	210	150
58	85	30-44	never attend school	3	50	20	0	0	food insecure	know-med	2	fa-no	0	q1	more than 4 times	hsu-med	2	180	180
58	85	20-29	never attend school	1	0	0	0	0	food insecure	know-low	0	fa-no	0	q1	more than 4 times	hsu-low	1
58	85	13-19	secondary school	1	2	2	0	0	food secure	know-med	0	fa-no	0	q2	more than 4 times	hsu-med	3	210	210
58	85	20-29	primary school	2	80	10	0	0	food secure	know-low	0	fa-yes	1	q1	more than 4 times	hsu-med	3	90	60
58	85	30-44	secondary school	3	62	62	0	0	food secure	know-med	1	fa-no	0	q2	more than 4 times	hsu-high	3	240	240
58	85	20-29	primary school	2	30	30	0	0	food secure	know-med	2	fa-no	0	q1	more than 4 times	hsu-low	3	180	180
58	85	20-29	secondary school	2	40	35	0	0	food secure	know-med	1	fa-no	0	q1	more than 4 times	hsu-high	2	120	120
58	85	13-19	primary school	1	140	140	0	0	food secure	know-med	1	fa-no	0	q1	more than 4 times	hsu-low	1	150	150
58	85	30-44	never attend school	3	2	0	1	0	food secure	know-low	0	fa-no	0	q1	more than 4 times	hsu-low	2
58	85	30-44	never attend school	1	0	0	0	0	food insecure	know-low	0	fa-no	0	q2	Less than 4 times	hsu-med	1
58	85	20-29	secondary school	2	1	150	1	0	food insecure	know-low	1	fa-no	0	q1	more than 4 times	hsu-high	3	210	180
58	85	30-44	primary school	3	60	40	1	0	food secure	know-med	1	fa-no	0	q1	more than 4 times	hsu-high	2	180	180
58	85	13-19	secondary school	1	60	45	1	0	food insecure	know-low	1	fa-no	0	q1	more than 4 times	hsu-med	1	180	180
58	85	20-29	secondary school	2	80	50	1	1	food secure	know-med	1	fa-no	0	q1	more than 4 times	hsu-med	2	90	120
58	85	20-29	high shool or higher	1	90	90	0	0	food secure	know-med	0	fa-no	0	q1	more than 4 times	hsu-high	3	180	180
58	85	20-29	high shool or higher	3	2	0	1	0	food secure	know-low	0	fa-no	0	q1	more than 4 times	hsu-low	2	240	120
58	85	20-29	primary school	1	150	150	0	0	food secure	know-med	1	fa-no	0	q1	more than 4 times	hsu-low	2	270	30
58	85	13-19	secondary school	1	5	5	0	0	food secure	know-low	0	fa-no	0	q2	Less than 4 times	hsu-low	3
58	85	30-44	primary school	3	110	100	1	1	food insecure	know-med	1	fa-no	0	q2	Less than 4 times	hsu-low	1	210	150
58	85	30-44	primary school	3	3	3	1	1	food insecure	know-med	1	fa-no	0	q2	more than 4 times	hsu-med	2	180	120
58	85	20-29	high shool or higher	1	140	40	1	0	food secure	know-med	2	fa-no	0	q3	more than 4 times	hsu-med	3	180	180
58	85	20-29	primary school	2	150	150	1	1	food insecure	know-med	1	fa-no	0	q1	more than 4 times	hsu-med	1	180	180
58	85	30-44	primary school	3	60	70	0	0	food insecure	know-med	1	fa-no	0	q3	more than 4 times	hsu-high	3
58	85	20-29	primary school	1	30	30	0	0	food secure	know-med	1	fa-no	0	q1	more than 4 times	hsu-low	2	180	90
58	85	20-29	high shool or higher	1	150	150	0	0	food secure	know-med	1	fa-no	0	q2	more than 4 times	hsu-high	3	210	240
58	85	13-19	primary school	1	150	70	1	0	food insecure	know-med	1	fa-yes	1	q2	more than 4 times	hsu-med	3	150	150
58	85	20-29	primary school	1	100	30	1	0	food secure	know-med	1	fa-no	0	q1	more than 4 times	hsu-low	3	120	90
58	85	20-29	secondary school	3	80	80	1	0	food insecure	know-med	1	fa-yes	1	q1	more than 4 times	hsu-med	2	120	120
58	85	20-29	primary school	1	180	180	0	0	food secure	know-med	2	fa-no	0	q1	more than 4 times	hsu-high	2	270	270
58	85	30-44	secondary school	3	150	150	0	0	food insecure	know-high	1	fa-no	0	q2	Less than 4 times	hsu-med	2	270	240
58	85	30-44	primary school	3	150	120	1	1	food secure	know-med	0	fa-no	0	q2	more than 4 times	hsu-low	1	120	120
58	85	30-44	secondary school	2	180	90	0	0	food secure	know-high	2	fa-no	0	q1	more than 4 times	hsu-med	2	180	150
73	85	30-44	secondary school	2	120	150	1	1	food secure	know-high	2	fa-no	0	q1	more than 4 times	hsu-low	2	270	270
73	85	13-19	primary school	1	30	30	0	0	food secure	know-high	1	fa-no	0	q1	more than 4 times	hsu-low	1	150	150
73	85	13-19	primary school	1	20	10	1	0	food insecure	know-med	1	fa-no	0	q2	more than 4 times	hsu-low	1	150	150
73	85	30-44	secondary school	3	200	200	0	0	food secure	know-low	1	fa-no	0	q1	more than 4 times	hsu-high	3	210	30
73	85	20-29	primary school	2	70	70	0	0	food secure	know-med	1	fa-no	0	q2	Less than 4 times	hsu-med	2	300	300
73	85	20-29	secondary school	2	60	60	0	0	food secure	know-low	1	fa-no	0	q2	Less than 4 times	hsu-high	3	210	210
73	85	20-29	secondary school	3	240	240	0	0	food secure	know-high	2	fa-no	0	q1	more than 4 times	hsu-high	3	270	210
73	85	13-19	secondary school	1	160	160	0	0	food secure	know-med	1	fa-no	0	q1	more than 4 times	hsu-high	3	180	150
73	85	30-44	high shool or higher	2	30	90	0	0	food secure	know-med	1	fa-no	0	q3	Less than 4 times	hsu-med	3	90	90
73	85	20-29	secondary school	2	60	60	1	0	food secure	know-med	1	fa-no	0	q3	Less than 4 times	hsu-low	3	150	150
73	85	30-44	never attend school	3	20	0	1	0	food insecure	know-med	1	fa-no	0	q2	more than 4 times	hsu-low	2	150	150
73	85	20-29	primary school	2	120	120	1	1	food insecure	know-med	1	fa-no	0	q2	more than 4 times	hsu-high	2	240	240
73	85	20-29	secondary school	1	70	70	0	0	food insecure	know-low	1	fa-no	0	q1	Less than 4 times	hsu-med	2	180	180
73	85	20-29	primary school	2	120	120	1	0	food insecure	know-med	1	fa-no	0	q2	Less than 4 times	hsu-med	2
73	85	20-29	secondary school	1	90	90	1	1	food secure	know-med	1	fa-yes	1	q1	more than 4 times	hsu-high	3	210	210
73	85	30-44	secondary school	3	50	40	0	0	food insecure	know-med	1	fa-no	0	q1	Less than 4 times	hsu-high	2	210	210
73	85	20-29	secondary school	1	40	45	0	0	food insecure	know-high	2	fa-no	0	q1	Less than 4 times	hsu-high	1	150	150
73	85	20-29	secondary school	1	240	120	0	0	food insecure	know-low	1	fa-no	0	q1	more than 4 times	hsu-high	3	120	120
73	85	13-19	high shool or higher	1	130	0	0	0	food secure	know-high	0	fa-yes	0	q2	Less than 4 times	hsu-med	3	180
73	85	13-19	secondary school	1	140	210	1	0	food secure	know-low	1	fa-no	0	q2	more than 4 times	hsu-high	2	240	240
73	85	20-29	primary school	2	30	30	1	1	food secure	know-med	0	fa-no	0	q2	Less than 4 times	hsu-high	2	210	180
73	85	20-29	high shool or higher	1	180	180	1	0	food secure	know-med	2	fa-no	0	q2	more than 4 times	hsu-med	3	180	180
73	85	20-29	primary school	2	100	100	1	1	food insecure	know-low	0	fa-yes	1	q1	more than 4 times	hsu-low	1	90	90
73	85	20-29	secondary school	3	0	0	0	0	food secure	know-low	1	fa-no	0	q2	Less than 4 times	hsu-med	2	180	180
73	85	13-19	secondary school	1	50	0	1	0	food insecure	know-med	2	fa-no	0	q2	Less than 4 times	hsu-med	1	270	270
73	85	20-29	secondary school	2	90	90	0	0	food secure	know-med	1	fa-no	0	q2	more than 4 times	hsu-med	2	150	150
73	85	20-29	high shool or higher	1	90	90	1	1	food secure	know-med	1	fa-yes	1	q2	more than 4 times	hsu-high	3	180	180
73	85	20-29	never attend school	2	240	0	1	0	food insecure	know-med	1	fa-yes	0	q1	more than 4 times	hsu-low	1	240	240
73	85	13-19	primary school	1	210	210	1	1	food secure	know-med	1	fa-no	0	q2	more than 4 times	hsu-low	1	150	150
73	85	13-19	primary school	1	60	60	0	0	food insecure	know-med	1	fa-no	0	q2	Less than 4 times	hsu-high	1	180	180
73	85	20-29	secondary school	2	30	30	0	0	food secure	know-med	1	fa-no	0	q2	more than 4 times	hsu-high	3
73	85	30-44	high shool or higher	3	90	90	0	0	food secure	know-med	1	fa-no	0	q2	Less than 4 times	hsu-med	2	180	180
73	85	20-29	secondary school	2	0	0	0	0	food secure	know-med	0	fa-no	0	q3	more than 4 times	hsu-med	3	90	60
73	85	30-44	never attend school	3	0	0	0	0	food insecure	know-low	0	fa-no	0	q1	more than 4 times	hsu-med	2
73	85	13-19	secondary school	1	120	120	1	1	food secure	know-med	1	fa-no	0	q1	more than 4 times	hsu-high	3	210	210
73	85	13-19	high shool or higher	1	210	210	0	0	food insecure	know-med	2	fa-no	0	q1	more than 4 times	hsu-low	3	270	270
73	85	20-29	primary school	2	40	40	0	0	food secure	know-low	1	fa-no	0	q1	more than 4 times	hsu-low	1	240	240
73	85	30-44	secondary school	1	140	140	0	0	food insecure	know-low	0	fa-no	0	q1	more than 4 times	hsu-med	1	90	90
73	85	13-19	high shool or higher	1	180	180	1	0	food insecure	know-med	1	fa-no	0	q3	more than 4 times	hsu-high	1	180	180
73	85	20-29	primary school	1	180	150	0	0	food insecure	know-med	1	fa-no	0	q3	more than 4 times	hsu-high	1	180	180
73	85	30-44	never attend school	3	0	0	0	0	food insecure	know-low	0	fa-no	0	q3	Less than 4 times	hsu-low	1
73	85	20-29	primary school	2	180	90	0	0	food secure	know-med	1	fa-no	0	q1	Less than 4 times	hsu-med	1	90	90
73	85	20-29	secondary school	2	90	90	1	1	food secure	know-med	2	fa-no	0	q2	Less than 4 times	hsu-med	2	210	210
73	85	30-44	secondary school	2	60	60	1	1	food secure	know-low	0	fa-no	0	q2	Less than 4 times	hsu-high	2	210	210
73	85	20-29	primary school	2	70	70	1	0	food insecure	know-high	2	fa-no	0	q2	more than 4 times	hsu-high	1	150	150
73	85	20-29	primary school	3	90	90	0	0	food insecure	know-high	2	fa-no	0	q1	more than 4 times	hsu-high	1	270	270
73	85	20-29	high shool or higher	1	80	80	0	0	food secure	know-med	1	fa-no	0	q2	Less than 4 times	hsu-high	3	150	150
73	85	20-29	primary school	2	30	30	0	0	food insecure	know-med	0	fa-no	0	q1	more than 4 times	hsu-low	1	150	150
73	85	20-29	high shool or higher	1	120	90	0	0	food secure	know-med	2	fa-no	0	q1	more than 4 times	hsu-high	3	150	150
73	85	20-29	secondary school	2	120	120	0	0	food secure	know-high	1	fa-no	0	q2	Less than 4 times	hsu-med	1	150	150
73	85	30-44	never attend school	3	70	0	0	0	food secure	know-med	1	fa-no	0	q3	Less than 4 times	hsu-low	2	90	90
73	85	20-29	secondary school	2	90	120	0	0	food secure	know-med	1	fa-no	0	q2	Less than 4 times	hsu-high	3	120	90
73	85	13-19	secondary school	1	180	180	0	0	food insecure	know-high	2	fa-yes	1	q1	Less than 4 times	hsu-high	3	180	150
73	85	20-29	high shool or higher	2	0	0	0	0	food secure	know-low	0	fa-no	0	q2	more than 4 times	hsu-med	3	210
73	85	30-44	secondary school	2	180	130	0	0	food secure	know-med	1	fa-no	0	q1	more than 4 times	hsu-high	3	180	180
73	85	13-19	secondary school	1	210	210	1	0	food secure	know-med	1	fa-no	0	q1	Less than 4 times	hsu-med	2	210	90
73	85	20-29	primary school	2	120	120	1	1	food secure	know-high	2	fa-no	0	q1	more than 4 times	hsu-low	2	180	180
73	85	13-19	secondary school	1	3	90	0	0	food secure	know-med	1	fa-no	0	q1	Less than 4 times	hsu-high	3	90	90
73	85	20-29	high shool or higher	1	120	60	1	0	food secure	know-med	1	fa-no	0	q1	Less than 4 times	hsu-high	3	150
73	85	20-29	high shool or higher	1	200	200	0	0	food secure	know-high	1	fa-no	0	q1	more than 4 times	hsu-high	3	210	210
73	85	20-29	secondary school	2	100	30	0	0	food secure	know-high	2	fa-yes	1	q1	more than 4 times	hsu-low	1	270	270
73	85	20-29	high shool or higher	2	100	100	1	1	food secure	know-med	1	fa-no	0	q2	more than 4 times	hsu-high	3	150	150
73	85	20-29	high shool or higher	2	180	180	1	1	food secure	know-high	1	fa-no	0	q1	more than 4 times	hsu-low	3	180	180
73	85	13-19	primary school	1	180	90	1	1	food insecure	know-med	2	fa-no	0	q1	more than 4 times	hsu-med	1	150	150
73	85	20-29	primary school	3	150	240	0	1	food insecure	know-med	1	fa-no	0	q1	more than 4 times	hsu-high	2	210	120
73	85	30-44	primary school	2	25	12	1	0	food secure	know-med	1	fa-no	0	q1	more than 4 times	hsu-high	2	210	210
73	85	20-29	secondary school	2	50	30	0	0	food insecure	know-med	2	fa-no	0	q1	more than 4 times	hsu-high	2	180	180
73	85	13-19	secondary school	1	170	170	0	0	food secure	know-med	1	fa-no	0	q1	more than 4 times	hsu-high	3	240	240
73	85	20-29	high shool or higher	1	186	150	0	0	food secure	know-high	1	fa-no	0	q1	more than 4 times	hsu-high	2	180	150
73	85	13-19	secondary school	2	180	180	1	1	food insecure	know-med	1	fa-no	0	q2	more than 4 times	hsu-low	1	210	210
73	85	30-44	primary school	2	60	30	1	1	food insecure	know-med	1	fa-no	0	q2	more than 4 times	hsu-med	2	120	180
73	85	30-44	never attend school	2	210	210	1	1	food insecure	know-med	1	fa-no	0	q2	more than 4 times	hsu-low	1	210	210
73	85	20-29	high shool or higher	1	200	120	1	0	food secure	know-med	2	fa-no	0	q2	more than 4 times	hsu-low	1	300	300
73	85	30-44	secondary school	3	0	100	0	0	food insecure	know-low	0	fa-no	0	q1	more than 4 times	hsu-low	2	120	120
73	85	13-19	high shool or higher	1	120	120	0	0	food secure	know-med	2	fa-no	0	q1	more than 4 times	hsu-high	3	150	120
73	85	20-29	primary school	2	120	120	0	0	food insecure	know-med	2	fa-no	0	q1	more than 4 times	hsu-high	2	120	150
73	85	20-29	primary school	1	0	0	0	0	food insecure	know-high	1	fa-no	0	q3	Less than 4 times	hsu-med	2
73	85	20-29	primary school	1	120	120	1	1	food secure	know-high	2	fa-no	0	q2	Less than 4 times	hsu-high	2	120	120
73	85	20-29	secondary school	3	120	120	1	0	food secure	know-high	2	fa-no	0	q1	more than 4 times	hsu-low	1	150	180
73	85	20-29	high shool or higher	1	60	120	0	0	food insecure	know-med	1	fa-yes	1	q1	more than 4 times	hsu-med	2	150	180
73	85	20-29	high shool or higher	2	30	30	1	0	food secure	know-high	2	fa-no	0	q3	Less than 4 times	hsu-high	3	150	150
73	85	30-44	secondary school	3	210	210	0	0	food secure	know-high	2	fa-no	0	q1	more than 4 times	hsu-high	2	210	210
73	85	20-29	secondary school	2	70	70	0	0	food secure	know-low	1	fa-no	0	q2	more than 4 times	hsu-high	3	150	150
73	85	20-29	primary school	3	90	90	0	0	food insecure	know-med	2	fa-yes	1	q3	Less than 4 times	hsu-low	1	270	270
73	85	20-29	never attend school	2	180	180	0	0	food insecure	know-med	1	fa-no	0	q1	more than 4 times	hsu-high	1	180	180
73	85	13-19	primary school	1	70	70	1	1	food insecure	know-med	1	fa-no	0	q2	more than 4 times	hsu-high	2	210	210
73	85	30-44	never attend school	2	150	60	1	1	food insecure	know-med	1	fa-no	0	q2	more than 4 times	hsu-low	1	180	150
73	85	30-44	never attend school	3	70	30	1	0	food secure	know-med	1	fa-no	0	q1	more than 4 times	hsu-high	3	180	180
73	85	20-29	never attend school	2	0	0	0	0	food insecure	know-med	2	fa-no	0	q1	more than 4 times	hsu-high	2	270	270
73	85	20-29	high shool or higher	1	180	200	1	1	food secure	know-med	2	fa-no	0	q1	more than 4 times	hsu-high	3	270	270
73	85	20-29	secondary school	2	150	210	1	1	food secure	know-high	1	fa-no	0	q2	more than 4 times	hsu-low	2	150	150
73	85	30-44	secondary school	2	150	150	0	0	food insecure	know-high	2	fa-no	0	q1	Less than 4 times	hsu-med	1	150	150
73	85	13-19	secondary school	1	40	40	0	0	food secure	know-med	1	fa-no	0	q2	Less than 4 times	hsu-med	1	210	210
73	85	13-19	primary school	1	60	60	0	0	food insecure	know-med	1	fa-no	0	q2	Less than 4 times	hsu-high	1	210	210
73	85	13-19	primary school	1	20	10	1	1	food insecure	know-low	1	fa-no	0	q2	more than 4 times	hsu-low	3	180	180
73	85	20-29	secondary school	2	100	0	1	0	food secure	know-high	1	fa-no	0	q2	more than 4 times	hsu-high	2	270
73	85	13-19	primary school	1	150	40	0	0	food insecure	know-med	2	fa-no	0	q2	more than 4 times	hsu-med	3	300	420
73	85	20-29	high shool or higher	2	120	30	1	0	food secure	know-med	2	fa-yes	1	q2	more than 4 times	hsu-med	2	180	270
73	85	20-29	high shool or higher	2	50	150	1	0	food secure	know-med	1	fa-no	0	q2	more than 4 times	hsu-high	3	150	150
73	85	13-19	primary school	1	60	100	1	0	food insecure	know-low	1	fa-no	0	q1	more than 4 times	hsu-med	2	180	180
76	85	13-19	primary school	1	210	210	1	0	food secure	know-high	1	fa-no	1	q1	more than 4 times	hsu-low	3	210	210
76	85	13-19	secondary school	1	180	180	0	0	food secure	know-med	1	fa-no	0	q2	more than 4 times	hsu-high	3	180	180
76	85	20-29	primary school	3	0	40	0	0	food secure	know-med	1	fa-no	0	q2	more than 4 times	hsu-high	2
76	85	30-44	high shool or higher	2	150	150	0	0	food secure	know-med	1	fa-no	0	q1	more than 4 times	hsu-med	3	240	240
76	85	20-29	high shool or higher	2	90	60	0	0	food insecure	know-med	1	fa-no	0	q2	Less than 4 times	hsu-high	1	240	240
76	85	30-44	primary school	3	90	90	1	1	food secure	know-high	2	fa-no	0	q1	more than 4 times	hsu-high	3	240	240
76	85	20-29	primary school	1	180	180	0	0	food secure	know-med	1	fa-no	0	q1	more than 4 times	hsu-high	3	180	180
76	85	20-29	high shool or higher	1	60	60	0	0	food secure	know-med	2	fa-no	0	q1	more than 4 times	hsu-high	3	180	180
76	85	30-44	primary school	3	30	10	1	1	food secure	know-high	1	fa-no	0	q2	Less than 4 times	hsu-low	3	120	120
76	85	20-29	primary school	2	160	160	0	0	food insecure	know-high	1	fa-no	0	q2	more than 4 times	hsu-med	1	90	90
76	85	20-29	secondary school	2	180	150	0	0	food secure	know-med	1	fa-no	0	q1	more than 4 times	hsu-low	2	90	90
76	85	20-29	primary school	3	20	20	0	0	food insecure	know-med	1	fa-no	0	q3	Less than 4 times	hsu-high	2	150	150
76	85	20-29	never attend school	2	150	150	0	0	food insecure	know-med	1	fa-no	0	q2	more than 4 times	hsu-low	1	150	150
76	85	20-29	secondary school	1	240	240	0	0	food insecure	know-med	2	fa-no	0	q1	more than 4 times	hsu-med	1	180	240
76	85	20-29	secondary school	2	30	30	0	0	food insecure	know-med	2	fa-no	0	q3	Less than 4 times	hsu-low	1	210	210
76	85	13-19	primary school	1	125	30	0	0	food insecure	know-med	1	fa-no	0	q2	more than 4 times	hsu-high	1	90	90
76	85	20-29	secondary school	1	120	120	0	0	food secure	know-med	1	fa-no	0	q1	more than 4 times	hsu-med	1	150	150
76	85	20-29	high shool or higher	1	210	210	0	0	food secure	know-med	2	fa-yes	0	q1	more than 4 times	hsu-med	3	210	210
76	85	20-29	primary school	2	210	210	0	0	food secure	know-med	2	fa-no	0	q1	more than 4 times	hsu-med	3	300	300
76	85	30-44	never attend school	3	120	120	0	0	food insecure	know-high	2	fa-no	0	q2	more than 4 times	hsu-high	1	270	270
76	85	13-19	secondary school	1	150	150	1	1	food secure	know-med	1	fa-no	0	q1	more than 4 times	hsu-high	3	210	210
76	85	30-44	primary school	3	120	120	0	0	food secure	know-med	1	fa-no	0	q2	more than 4 times	hsu-high	3	150	150
76	85	20-29	secondary school	1	210	210	0	0	food secure	know-med	1	fa-no	0	q2	more than 4 times	hsu-med	3	180	180
76	85	30-44	high shool or higher	2	120	120	0	0	food insecure	know-high	2	fa-no	0	q1	more than 4 times	hsu-low	2	270	270
76	85	30-44	never attend school	2	90	90	1	1	food secure	know-high	2	fa-no	0	q2	more than 4 times	hsu-med	2	150	150
76	85	20-29	secondary school	2	30	10	1	1	food secure	know-med	1	fa-no	0	q1	more than 4 times	hsu-low	3	180	180
76	85	30-44	never attend school	3	4	4	1	1	food insecure	know-med	2	fa-no	0	q3	Less than 4 times	hsu-low	2	120	270
76	85	13-19	secondary school	1	90	90	1	0	food secure	know-high	2	fa-no	0	q1	more than 4 times	hsu-high	3	90	90
76	85	20-29	high shool or higher	2	240	240	0	0	food secure	know-high	2	fa-no	0	q1	more than 4 times	hsu-high	2	180	180
76	85	20-29	high shool or higher	1	90	90	0	0	food secure	know-high	2	fa-no	0	q2	more than 4 times	hsu-high	3	90	90
76	85	20-29	secondary school	1	180	180	0	1	food insecure	know-med	1	fa-no	0	q1	more than 4 times	hsu-high	2	180	180
76	85	20-29	secondary school	2	50	50	1	1	food secure	know-low	1	fa-no	0	q2	more than 4 times	hsu-low	2	180	180
76	85	20-29	primary school	2	120	120	0	0	food insecure	know-high	2	fa-no	0	q1	more than 4 times	hsu-high	1	270	270
76	85	20-29	high shool or higher	1	70	70	0	0	food secure	know-med	1	fa-no	0	q2	Less than 4 times	hsu-high	3	180	180
76	85	13-19	never attend school	1	10	10	1	1	food insecure	know-med	2	fa-no	0	q1	more than 4 times	hsu-high	2	270	270
76	85	13-19	secondary school	1	100	100	0	0	food secure	know-med	1	fa-no	0	q2	Less than 4 times	hsu-high	3	90	120
76	85	20-29	secondary school	1	180	180	0	0	food insecure	know-high	2	fa-no	0	q1	more than 4 times	hsu-low	3	180	180
76	85	20-29	secondary school	2	180	180	1	1	food secure	know-med	2	fa-no	0	q2	more than 4 times	hsu-med	1	180	180
76	85	30-44	secondary school	3	90	90	0	0	food secure	know-med	1	fa-no	0	q2	more than 4 times	hsu-med	3	60	60
76	85	20-29	high shool or higher	3	180	180	0	0	food secure	know-high	2	fa-no	0	q1	more than 4 times	hsu-med	2	180	180
76	85	20-29	secondary school	2	10	10	0	0	food secure	know-med	1	fa-no	0	q2	more than 4 times	hsu-low	2	120	150
76	85	13-19	secondary school	1	200	30	0	0	food secure	know-high	1	fa-no	0	q1	Less than 4 times	hsu-high	3	180	180
76	85	13-19	secondary school	2	180	80	0	0	food secure	know-high	1	fa-no	0	q1	more than 4 times	hsu-high	1	240	240
76	85	20-29	never attend school	2	2	2	1	1	food insecure	know-med	1	fa-no	0	q1	more than 4 times	hsu-high	1
76	85	20-29	secondary school	2	90	90	1	1	food secure	know-med	1	fa-no	0	q1	more than 4 times	hsu-low	2	210	210
76	85	30-44	never attend school	2	90	90	0	0	food insecure	know-low	1	fa-no	0	q2	more than 4 times	hsu-med	2	180	180
76	85	20-29	never attend school	2	0	10	0	1	food insecure	know-med	1	fa-no	0	q1	more than 4 times	hsu-low	2	90	210
76	85	30-44	never attend school	3	0	0	0	0	food insecure	know-low	0	fa-no	0	q2	more than 4 times	hsu-low	1
76	85	20-29	never attend school	2	0	0	0	0	food insecure	know-low	1	fa-no	0	q1	more than 4 times	hsu-med	1	210	240
76	85	20-29	high shool or higher	1	210	210	0	0	food secure	know-med	1	fa-no	0	q1	more than 4 times	hsu-high	3	210	210
76	85	20-29	secondary school	1	0	20	0	0	food insecure	know-low	1	fa-no	0	q2	more than 4 times	hsu-med	2	180	180
76	85	20-29	high shool or higher	1	120	120	0	0	food secure	know-med	1	fa-no	0	q2	more than 4 times	hsu-high	3	240	240
76	85	13-19	primary school	1	130	130	0	0	food secure	know-low	1	fa-no	0	q1	more than 4 times	hsu-high	2	150	150
76	85	20-29	primary school	1	210	210	0	0	food secure	know-low	1	fa-yes	1	q1	Less than 4 times	hsu-low	3	210	210
76	85	20-29	high shool or higher	1	210	210	0	0	food secure	know-med	1	fa-no	0	q1	more than 4 times	hsu-low	3	210	210
76	85	20-29	high shool or higher	2	60	30	0	0	food secure	know-med	1	fa-no	0	q2	more than 4 times	hsu-low	2	180	180
76	85	20-29	never attend school	3	40	20	0	0	food secure	know-med	1	fa-no	0	q1	more than 4 times	hsu-med	1	150	150
76	85	13-19	primary school	1	0	0	0	0	food secure	know-low	0	fa-no	0	q3	Less than 4 times	hsu-high	3
76	85	20-29	secondary school	2	2	2	0	0	food secure	know-med	1	fa-no	0	q1	more than 4 times	hsu-low	3	240	150
76	85	20-29	primary school	2	40	0	0	0	food secure	know-med	1	fa-no	0	q1	Less than 4 times	hsu-low	3	90	30
76	85	20-29	never attend school	3	30	20	0	0	food secure	know-high	2	fa-no	0	q2	Less than 4 times	hsu-high	2	90	150
76	85	20-29	secondary school	2	100	100	1	1	food secure	know-med	2	fa-no	0	q1	more than 4 times	hsu-high	2	210	210
76	85	30-44	never attend school	2	0	0	0	0	food insecure	know-low	0	fa-no	0	q2	more than 4 times	hsu-low	1
76	85	20-29	high shool or higher	2	240	240	1	0	food secure	know-high	1	fa-no	0	q1	more than 4 times	hsu-high	3	120	120
76	85	13-19	secondary school	1	90	90	1	1	food secure	know-med	1	fa-no	0	q1	more than 4 times	hsu-high	3	90	90
76	85	20-29	secondary school	1	150	150	0	0	food secure	know-med	1	fa-no	0	q1	more than 4 times	hsu-med	2
76	85	20-29	primary school	2	90	90	1	1	food insecure	know-low	0	fa-no	0	q1	more than 4 times	hsu-low	1
76	85	20-29	secondary school	2	250	250	0	0	food secure	know-high	1	fa-no	0	q1	more than 4 times	hsu-high	3	300	30
76	85	20-29	primary school	2	90	90	0	0	food secure	know-low	0	fa-no	0	q3	Less than 4 times	hsu-med	2
76	85	30-44	primary school	3	90	90	0	0	food secure	know-low	1	fa-no	0	q2	Less than 4 times	hsu-high	3	240	240
76	85	20-29	secondary school	2	270	270	0	0	food insecure	know-high	2	fa-no	0	q2	more than 4 times	hsu-low	1	270	270
76	85	20-29	never attend school	2	140	140	1	1	food secure	know-high	2	fa-no	0	q1	more than 4 times	hsu-high	1	90	90
76	85	13-19	secondary school	1	120	120	1	1	food secure	know-high	2	fa-no	0	q2	more than 4 times	hsu-low	1	90	90
76	85	20-29	secondary school	2	120	133	0	0	food secure	know-high	2	fa-no	0	q1	more than 4 times	hsu-high	2	270	270
76	85	30-44	high shool or higher	2	210	210	0	0	food secure	know-high	2	fa-no	0	q1	more than 4 times	hsu-high	3	90	360
76	85	20-29	secondary school	2	240	240	0	0	food secure	know-high	1	fa-no	0	q1	more than 4 times	hsu-high	2	300	240
76	85	20-29	secondary school	2	60	60	0	0	food secure	know-med	2	fa-no	0	q1	Less than 4 times	hsu-med	2	270	270
76	85	13-19	high shool or higher	1	150	150	0	0	food secure	know-med	1	fa-no	0	q1	Less than 4 times	hsu-low	3	270
76	85	20-29	secondary school	2	200	70	0	0	food insecure	know-med	2	fa-no	0	q1	Less than 4 times	hsu-high	1	300	180
76	85	20-29	primary school	1	0	0	0	0	food secure	know-low	0	fa-no	0	q1	Less than 4 times	hsu-low	2
76	85	13-19	never attend school	1	210	210	1	1	food secure	know-med	1	fa-no	0	q1	more than 4 times	hsu-low	1	210	210
76	85	20-29	secondary school	3	10	10	1	1	food insecure	know-low	0	fa-no	0	q1	more than 4 times	hsu-low	1
76	85	13-19	primary school	1	240	240	0	0	food secure	know-med	1	fa-no	0	q2	more than 4 times	hsu-med	2	240	240
76	85	20-29	secondary school	2	60	30	0	0	food insecure	know-high	2	fa-no	0	q1	more than 4 times	hsu-low	1	270	270
76	85	13-19	primary school	1	85	30	0	0	food insecure	know-high	1	fa-no	0	q1	more than 4 times	hsu-med	1	150	150
76	85	20-29	primary school	2	60	60	0	0	food insecure	know-high	2	fa-no	0	q1	more than 4 times	hsu-high	2	270	270
76	85	13-19	primary school	1	70	70	0	0	food secure	know-med	1	fa-no	0	q1	more than 4 times	hsu-high	2	150	150
76	85	30-44	never attend school	3	40	20	0	0	food secure	know-med	2	fa-no	0	q3	Less than 4 times	hsu-low	1	270	270
76	85	20-29	primary school	1	240	90	0	0	food insecure	know-med	1	fa-no	0	q1	more than 4 times	hsu-high	1	270	150
76	85	30-44	secondary school	3	210	210	1	0	food secure	know-low	1	fa-no	0	q1	more than 4 times	hsu-high	3	180	180
76	85	30-44	primary school	3	40	6	1	0	food secure	know-med	2	fa-no	0	q1	more than 4 times	hsu-low	3	150	150
76	85	20-29	high shool or higher	3	20	30	0	0	food secure	know-med	1	fa-no	0	q3	more than 4 times	hsu-high	2	120	120
76	85	13-19	never attend school	1	3	2	0	0	food insecure	know-low	1	fa-no	0	q2	more than 4 times	hsu-low	1	180	180
76	85	20-29	primary school	2	120	120	0	0	food secure	know-med	1	fa-no	0	q2	more than 4 times	hsu-med	1	150	150
76	85	20-29	primary school	1	60	60	0	0	food secure	know-med	0	fa-no	0	q2	more than 4 times	hsu-med	1	180	180
76	85	20-29	primary school	2	3	3	0	0	food secure	know-low	1	fa-no	0	q1	more than 4 times	hsu-med	1	180	180
76	85	20-29	primary school	2	30	30	0	0	food secure	know-low	1	fa-no	0	q2	more than 4 times	hsu-high	1	240	240
76	85	20-29	never attend school	2	180	180	0	0	food insecure	know-med	1	fa-no	0	q2	more than 4 times	hsu-high	1	180	180
76	85	20-29	primary school	2	180	180	0	0	food secure	know-med	1	fa-no	0	q1	more than 4 times	hsu-low	1	180	180
76	85	20-29	secondary school	3	180	180	0	0	food secure	know-med	1	fa-no	0	q2	more than 4 times	hsu-high	2	180	180
92	85	20-29	primary school	3	180	180	0	0	food insecure	know-med	1	fa-no	0	q1	more than 4 times	hsu-med	1	180	150
92	85	20-29	secondary school	2	110	90	0	0	food secure	know-med	1	fa-no	0	q1	more than 4 times	hsu-med	3	180	120
92	85	20-29	secondary school	1	50	9	0	0	food insecure	know-med	0	fa-no	0	q1	more than 4 times	hsu-med	2	270	240
92	85	20-29	never attend school	3	200	200	0	0	food insecure	know-low	1	fa-no	0	q3	more than 4 times	hsu-high	1
92	85	13-19	secondary school	1	100	30	0	0	food insecure	know-med	1	fa-no	0	q3	Less than 4 times	hsu-low	2
92	85	20-29	primary school	3	2	3	1	1	food insecure	know-med	2	fa-no	0	q2	more than 4 times	hsu-low	2	300	300
92	85	30-44	primary school	3	20	20	0	0	food insecure	know-med	1	fa-no	0	q1	Less than 4 times	hsu-low	2	180	180
92	85	13-19	primary school	1	270	50	0	0	food insecure	know-low	1	fa-yes	1	q2	more than 4 times	hsu-med	3	210	210
92	85	20-29	high shool or higher	1	80	50	0	0	food insecure	know-med	1	fa-no	0	q1	more than 4 times	hsu-high	2	150	150
92	85	13-19	secondary school	1	60	30	0	0	food insecure	know-med	1	fa-no	0	q2	more than 4 times	hsu-high	3	90	90
92	85	13-19	secondary school	1	2	2	1	1	food insecure	know-med	2	fa-no	0	q1	more than 4 times	hsu-high	3	180	150
92	85	20-29	primary school	2	210	90	0	0	food secure	know-med	2	fa-no	0	q1	more than 4 times	hsu-low	3	210	120
92	85	30-44	primary school	3	60	30	1	1	food insecure	know-low	1	fa-no	0	q2	more than 4 times	hsu-low	1	300	300
92	85	30-44	secondary school	1	10	20	0	0	food secure	know-med	1	fa-no	0	q2	more than 4 times	hsu-med	3	180	180
92	85	20-29	secondary school	3	150	50	1	1	food insecure	know-low	1	fa-no	0	q1	more than 4 times	hsu-high	3	210	210
92	85	13-19	primary school	1	40	40	0	0	food insecure	know-low	1	fa-no	0	q2	Less than 4 times	hsu-med	3
92	85	13-19	high shool or higher	1	210	210	1	1	food insecure	know-high	2	fa-yes	1	q1	more than 4 times	hsu-med	3	300	300
92	85	20-29	secondary school	2	90	60	1	1	food insecure	know-low	1	fa-no	0	q1	more than 4 times	hsu-med	2	120	120
92	85	20-29	secondary school	2	90	90	1	1	food insecure	know-med	1	fa-yes	1	q2	Less than 4 times	hsu-low	3	150	180
92	85	13-19	secondary school	1	60	60	1	1	food insecure	know-med	1	fa-no	0	q1	more than 4 times	hsu-low	1	180	240
92	85	13-19	secondary school	1	90	90	0	0	food insecure	know-med	1	fa-no	0	q2	more than 4 times	hsu-low	3	210	150
92	85	20-29	secondary school	1	40	90	0	0	food insecure	know-med	1	fa-yes	1	q1	more than 4 times	hsu-med	1	120	60
92	85	13-19	secondary school	1	2	2	1	1	food secure	know-med	1	fa-yes	0	q2	more than 4 times	hsu-low	3	240	240
92	85	20-29	never attend school	3	40	25	1	0	food insecure	know-med	1	fa-no	0	q2	more than 4 times	hsu-high	1	120	120
92	85	20-29	high shool or higher	1	100	100	1	1	food insecure	know-high	1	fa-no	1	q3	Less than 4 times	hsu-high	2	180	180
92	85	20-29	primary school	1	90	90	1	1	food insecure	know-high	1	fa-no	0	q2	Less than 4 times	hsu-med	1	180	180
92	85	20-29	secondary school	2	0	0	0	0	food insecure	know-low	0	fa-no	0	q2	Less than 4 times	hsu-high	2
92	85	20-29	never attend school	3	120	120	1	1	food insecure	know-med	2	fa-yes	0	q1	more than 4 times	hsu-high	1	270	270
92	85	20-29	secondary school	1	90	90	0	0	food secure	know-low	0	fa-yes	0	q2	Less than 4 times	hsu-med	2	120	120
92	85	20-29	primary school	2	120	120	1	1	food insecure	know-med	1	fa-no	0	q1	more than 4 times	hsu-low	3	150	150
92	85	20-29	primary school	1	150	150	1	1	food insecure	know-med	1	fa-no	0	q1	Less than 4 times	hsu-low	1	150	150
92	85	13-19	primary school	1	20	0	1	0	food insecure	know-med	1	fa-no	0	q1	more than 4 times	hsu-high	1	150	150
92	85	20-29	secondary school	3	30	30	1	1	food insecure	know-med	2	fa-no	0	q2	Less than 4 times	hsu-low	1	270	270
92	85	20-29	secondary school	2	180	180	1	1	food insecure	know-med	1	fa-no	0	q1	Less than 4 times	hsu-high	3
92	85	20-29	primary school	2	60	50	1	0	food insecure	know-med	1	fa-no	0	q1	more than 4 times	hsu-med	2	120	120
92	85	20-29	primary school	2	4	120	0	0	food insecure	know-med	1	fa-no	0	q1	more than 4 times	hsu-med	1	180	210
92	85	20-29	secondary school	2	50	30	0	1	food insecure	know-med	0	fa-no	0	q2	Less than 4 times	hsu-med	2	180	120
92	85	20-29	high shool or higher	1	100	90	1	0	food secure	know-med	0	fa-no	1	q1	more than 4 times	hsu-med	3	150	180
92	85	20-29	high shool or higher	1	100	30	1	0	food secure	know-med	1	fa-no	0	q2	more than 4 times	hsu-high	2	270	60
92	85	13-19	primary school	1	120	120	1	1	food insecure	know-high	2	fa-no	0	q1	more than 4 times	hsu-low	3	270	270
92	85	20-29	secondary school	1	20	20	1	1	food insecure	know-med	2	fa-no	0	q2	Less than 4 times	hsu-med	2	300	300
92	85	20-29	secondary school	3	60	60	1	1	food insecure	know-med	1	fa-no	0	q1	Less than 4 times	hsu-med	1	180	180
92	85	30-44	never attend school	3	30	10	0	0	food insecure	know-low	1	fa-no	0	q2	Less than 4 times	hsu-low	1	90	120
92	85	20-29	primary school	2	15	0	0	0	food insecure	know-med	0	fa-yes	0	q2	more than 4 times	hsu-med	1	180	150
92	85	13-19	secondary school	1	270	270	0	0	food insecure	know-med	0	fa-no	0	q3	Less than 4 times	hsu-med	2
92	85	20-29	primary school	2	0	40	0	0	food insecure	know-low	0	fa-no	0	q3	Less than 4 times	hsu-low	1		90
92	85	13-19	secondary school	1	50	10	1	1	food insecure	know-med	1	fa-yes	1	q1	more than 4 times	hsu-med	2	240	240
92	85	30-44	secondary school	3	60	40	1	1	food insecure	know-low	1	fa-no	0	q1	Less than 4 times	hsu-low	3	180	180
92	85	13-19	high shool or higher	1	20	0	0	0	food insecure	know-low	1	fa-no	0	q2	Less than 4 times	hsu-med	3
92	85	13-19	secondary school	1	0	50	0	0	food insecure	know-low	1	fa-no	0	q2	Less than 4 times	hsu-med	1		240
92	85	20-29	primary school	2	120	40	1	0	food insecure	know-high	2	fa-no	0	q1	more than 4 times	hsu-med	1	300	300
92	85	20-29	primary school	2	150	150	0	0	food insecure	know-med	1	fa-no	0	q1	more than 4 times	hsu-low	2
92	85	20-29	primary school	3	100	60	0	0	food insecure	know-med	1	fa-yes	0	q2	Less than 4 times	hsu-high	2	210	210
92	85	20-29	primary school	3	0	5	0	0	food insecure	know-low	0	fa-no	0	q1	Less than 4 times	hsu-med	1
92	85	20-29	secondary school	2	10	10	0	0	food insecure	know-low	0	fa-yes	0	q2	more than 4 times	hsu-med	2
92	85	30-44	never attend school	2	30	70	0	0	food insecure	know-med	1	fa-yes	0	q3	Less than 4 times	hsu-high	1		150
92	85	20-29	primary school	2	0	0	0	0	food insecure	know-low	0	fa-no	0	q1	more than 4 times	hsu-low	2
92	85	20-29	secondary school	1	60	60	1	1	food insecure	know-low	1	fa-no	0	q2	Less than 4 times	hsu-med	3	180	150
92	85	20-29	secondary school	2	50	50	0	0	food insecure	know-low	1	fa-yes	0	q2	Less than 4 times	hsu-med	2	240	240
92	85	20-29	primary school	2	90	30	1	1	food insecure	know-low	1	fa-no	0	q2	more than 4 times	hsu-med	2	210	210
92	85	20-29	high shool or higher	2	240	240	0	0	food secure	know-med	1	fa-no	0	q1	Less than 4 times	hsu-high	3	180	180
92	85	13-19	high shool or higher	1	70	70	1	1	food insecure	know-low	1	fa-yes	1	q2	Less than 4 times	hsu-low	3
92	85	30-44	primary school	3	20	20	1	1	food insecure	know-med	1	fa-no	0	q1	more than 4 times	hsu-low	1	180	180
92	85	30-44	primary school	3	180	180	0	0	food insecure	know-high	2	fa-no	0	q2	Less than 4 times	hsu-high	2	180	180
92	85	20-29	high shool or higher	2	90	90	0	0	food insecure	know-med	1	fa-no	0	q1	Less than 4 times	hsu-med	2		90
92	85	20-29	high shool or higher	1	70	70	0	0	food secure	know-med	2	fa-no	0	q2	more than 4 times	hsu-low	3	180	300
92	85	20-29	primary school	2	50	50	1	1	food insecure	know-low	1	fa-no	0	q2	more than 4 times	hsu-med	2
92	85	13-19	primary school	1	30	20	1	1	food insecure	know-med	1	fa-no	0	q2	more than 4 times	hsu-low	2	240	240
92	85	20-29	secondary school	2	0	0	0	0	food insecure	know-med	1	fa-no	0	q3	Less than 4 times	hsu-low	1	180	180
92	85	20-29	high shool or higher	1	240	240	0	0	food insecure	know-high	2	fa-no	0	q2	more than 4 times	hsu-high	2	270	270
92	85	13-19	primary school	1	20	20	1	0	food insecure	know-low	1	fa-yes	0	q1	Less than 4 times	hsu-low	1	240	240
92	85	13-19	secondary school	1	120	70	0	0	food insecure	know-med	2	fa-no	0	q2	more than 4 times	hsu-low	3	180	270
92	85	20-29	high shool or higher	2	180	180	0	0	food insecure	know-high	2	fa-no	0	q1	Less than 4 times	hsu-high	2	180	180
92	85	13-19	primary school	1	90	90	1	1	food insecure	know-med	0	fa-no	0	q1	more than 4 times	hsu-med	2	180	240
92	85	13-19	primary school	1	150	150	0	0	food insecure	know-med	1	fa-no	0	q1	more than 4 times	hsu-low	2	180	90
92	85	13-19	secondary school	1	130	50	0	1	food insecure	know-low	2	fa-no	0	q1	more than 4 times	hsu-med	2	300	300
92	85	20-29	never attend school	2	30	30	1	1	food insecure	know-med	2	fa-no	0	q2	Less than 4 times	hsu-high	2	270	270
92	85	30-44	high shool or higher	3	90	90	1	1	food insecure	know-med	1	fa-no	0	q2	more than 4 times	hsu-med	3	210	210
92	85	20-29	secondary school	2	30	20	0	0	food insecure	know-low	0	fa-no	0	q1	more than 4 times	hsu-low	2
92	85	20-29	primary school	3	60	30	0	0	food insecure	know-low	1	fa-no	0	q1	more than 4 times	hsu-med	3	60	60
92	85	13-19	high shool or higher	1	120	120	1	1	food secure	know-med	1	fa-yes	1	q1	more than 4 times	hsu-high	3	180	150
92	85	20-29	high shool or higher	2	180	180	1	0	food secure	know-med	1	fa-no	0	q2	more than 4 times	hsu-high	3	210	210
92	85	13-19	primary school	1	40	30	1	1	food insecure	know-med	2	fa-no	0	q1	more than 4 times	hsu-low	2	270	270
92	85	13-19	secondary school	1	30	10	1	1	food insecure	know-med	2	fa-yes	1	q1	more than 4 times	hsu-med	3	300	300
92	85	20-29	primary school	2	75	85	0	0	food insecure	know-low	0	fa-no	0	q1	more than 4 times	hsu-low	2	210	240
92	85	20-29	secondary school	2	10	60	0	0	food insecure	know-med	1	fa-no	0	q1	more than 4 times	hsu-med	1	60	90
92	85	20-29	primary school	1	150	120	0	0	food insecure	know-med	1	fa-no	0	q2	more than 4 times	hsu-low	1	180	180
92	85	20-29	secondary school	2	130	130	1	1	food insecure	know-med	2	fa-no	0	q2	more than 4 times	hsu-high	3	270	270
92	85	20-29	primary school	2	180	180	1	1	food insecure	know-med	1	fa-no	0	q1	more than 4 times	hsu-low	1	240	240
92	85	20-29	secondary school	1	60	60	1	1	food insecure	know-low	0	fa-no	0	q1	more than 4 times	hsu-med	1	120	120
92	85	13-19	secondary school	2	180	150	1	1	food secure	know-med	1	fa-no	0	q1	more than 4 times	hsu-high	1	150	180
92	85	13-19	primary school	1	150	150	1	1	food insecure	know-med	1	fa-yes	1	q2	Less than 4 times	hsu-low	1	150	180
92	85	20-29	high shool or higher	1	120	120	1	1	food insecure	know-med	0	fa-no	0	q2	more than 4 times	hsu-med	3	120	120
92	85	30-44	secondary school	3	30	0	1	0	food insecure	know-med	0	fa-yes	0	q3	Less than 4 times	hsu-low	1	180
92	85	20-29	secondary school	2	160	100	0	0	food insecure	know-med	1	fa-no	0	q1	more than 4 times	hsu-low	3	210	210
92	85	13-19	secondary school	2	150	20	1	1	food insecure	know-med	2	fa-no	0	q2	more than 4 times	hsu-med	1	300	300
92	85	30-44	never attend school	3	70	80	1	1	food insecure	know-med	0	fa-no	0	q2	Less than 4 times	hsu-low	1	300	60
92	85	20-29	secondary school	1	60	60	1	1	food insecure	know-med	1	fa-no	0	q3	Less than 4 times	hsu-low	3	180	150
92	85	20-29	high shool or higher	1	90	60	1	1	food insecure	know-med	1	fa-no	0	q2	more than 4 times	hsu-low	3	120	120
[truncated: 1 more rows]
